# Supplementary material for: Bis{N-[5-(4-methoxy­phen­yl)-1,3,4-oxa­diazol-2-yl]ethanimidamidato}copper(II)
Source: Acta Crystallogr Sect E Struct Rep Online. 2010 Mar 17;66(Pt 4):m410. doi: 10.1107/S1600536810009050 (PMC2984065; doi:10.1107/S1600536810009050)
Supplement: Supplementary file 2 [file e-66-0m410-Isup2.hkl]

#
# h,k,l, Fc-squared, Fo-squared, sigma(Fo-squared) and status flag
#
data_I
_shelx_title ' import in P -1'
_shelx_refln_list_code          4
_shelx_F_calc_maximum      175.19
_exptl_crystal_F_000       271.00
_reflns_d_resolution_high  0.7701
 
loop_
 _symmetry_equiv_pos_as_xyz
 'x, y, z'
 '-x, -y, -z'
 
_cell_length_a     4.9020
_cell_length_b    11.2083
_cell_length_c    11.5739
_cell_angle_alpha 111.501
_cell_angle_beta   99.274
_cell_angle_gamma  91.564
 
_shelx_F_squared_multiplier     1.000
 
loop_
 _refln_index_h
 _refln_index_k
 _refln_index_l
 _refln_F_squared_calc
 _refln_F_squared_meas
 _refln_F_squared_sigma
 _refln_observed_status
   1   0   0       62.42       69.14      2.15 o
   2   0   0      965.06      978.59     23.06 o
   3   0   0       63.35       56.93      2.71 o
   4   0   0       71.89       73.01      3.18 o
   5   0   0       93.84      102.01     10.59 o
   6   0   0       18.91       18.98      2.06 o
  -6   1   0       38.79       43.34      3.22 o
  -5   1   0      190.51      210.71      7.81 o
  -4   1   0      285.03      279.29      7.60 o
  -3   1   0       74.73       69.93      2.75 o
  -2   1   0      852.44      869.23     14.18 o
  -1   1   0     3047.26     3169.56     52.70 o
   1   1   0      281.67      269.07      9.08 o
   2   1   0      140.61      134.16      4.25 o
   3   1   0      499.91      471.98     12.06 o
   4   1   0       33.59       27.18      2.19 o
   5   1   0        0.63        2.53      1.66 o
  -6   2   0      167.46      177.30      7.77 o
  -5   2   0      320.70      331.96     12.87 o
  -4   2   0       59.32       59.35      3.11 o
  -3   2   0       23.05       23.72      1.77 o
  -2   2   0      139.69      134.99      3.16 o
  -1   2   0       99.60      106.14      2.19 o
   0   2   0      233.10      233.97      4.68 o
   1   2   0     1945.24     1927.57     32.34 o
   2   2   0      856.84      926.16     25.61 o
   3   2   0      158.42      153.16      5.53 o
   4   2   0      174.23      155.47      5.63 o
   5   2   0        0.95        3.37      1.53 o
  -6   3   0      148.16      168.59      8.27 o
  -5   3   0       46.08       57.99      5.57 o
  -4   3   0       41.34       38.67      3.41 o
  -3   3   0      386.88      371.26      9.27 o
  -2   3   0       45.83       48.96      1.83 o
  -1   3   0        3.33        2.70      0.50 o
   0   3   0        1.52        1.01      0.50 o
   1   3   0     1404.10     1478.44     20.92 o
   2   3   0     1207.29     1199.53     23.39 o
   3   3   0       65.68       57.12      2.32 o
   4   3   0      307.18      328.36      9.20 o
   5   3   0      146.67      133.88      6.95 o
  -6   4   0       13.08       14.45      7.43 o
  -5   4   0       85.17       96.06      6.20 o
  -4   4   0      151.71      159.03      6.25 o
  -3   4   0      272.69      271.44      7.10 o
  -2   4   0       47.96       45.16      1.54 o
  -1   4   0        2.26        2.92      0.45 o
   0   4   0      134.71      140.33      3.38 o
   1   4   0       54.89       42.60      2.11 o
   2   4   0      670.30      671.53     14.05 o
   3   4   0      109.56      107.55      3.49 o
   4   4   0      233.92      225.07      7.52 o
   5   4   0       85.03       75.88      4.87 o
  -6   5   0        0.66        0.17      1.81 o
  -5   5   0       39.33       50.97      4.65 o
  -4   5   0      145.66      149.23      7.30 o
  -3   5   0      234.18      225.72      6.04 o
  -2   5   0      912.96      905.13     15.93 o
  -1   5   0      107.83       90.20      2.57 o
   0   5   0      291.77      396.45      8.54 o
   1   5   0     1497.49     1669.05     27.58 o
   2   5   0      255.86      259.43      5.85 o
   3   5   0     1227.76     1198.39     26.33 o
   4   5   0      267.37      269.92      8.24 o
  -5   6   0       61.29       67.62      5.65 o
  -4   6   0      200.64      196.72      9.11 o
  -3   6   0      607.01      620.01     15.70 o
  -2   6   0      508.95      458.05     12.38 o
  -1   6   0      192.44      176.94      4.38 o
   0   6   0      929.81      912.29     21.16 o
   1   6   0      531.82      577.98     11.85 o
   2   6   0      491.38      484.19     11.24 o
   3   6   0       28.78       30.80      2.19 o
   4   6   0      152.29      154.17      5.66 o
  -5   7   0      197.22      171.74     17.23 o
  -4   7   0        5.56       15.52      5.56 o
  -3   7   0      383.82      365.60      9.09 o
  -2   7   0      309.87      300.38      9.39 o
  -1   7   0      576.29      563.61     11.53 o
   0   7   0      391.30      377.84     10.56 o
   1   7   0       29.56       25.00      2.40 o
   2   7   0        3.04        3.87      0.87 o
   3   7   0       23.02       28.92      2.28 o
   4   7   0      226.96      232.43     12.61 o
  -5   8   0       49.99       46.28     12.14 o
  -4   8   0       36.19       37.14      9.14 o
  -3   8   0       48.73       52.59      3.98 o
  -2   8   0      199.09      197.39      7.39 o
  -1   8   0      490.72      491.18     10.45 o
   0   8   0      286.12      273.89      8.70 o
   1   8   0       25.95       21.19      3.30 o
   2   8   0        8.78        7.37      1.68 o
   3   8   0      100.00       91.51      5.93 o
   4   8   0       41.08       47.54      5.31 o
  -5   9   0       36.92       28.77     11.51 o
  -4   9   0       23.11       20.93      7.33 o
  -3   9   0        2.07        6.21      2.23 o
  -2   9   0      236.02      234.73     11.63 o
  -1   9   0      548.46      530.66     14.98 o
   0   9   0        1.33        3.26      2.45 o
   1   9   0       26.25       37.62      4.56 o
   2   9   0       33.23       41.07      4.52 o
   3   9   0       52.11       63.31      6.32 o
   4   9   0        5.51        4.68      2.53 o
  -4  10   0        2.02        0.28      6.07 o
  -3  10   0       31.42       42.94      5.64 o
  -2  10   0        9.31        6.25      2.32 o
  -1  10   0      460.24      441.91     18.21 o
   0  10   0       27.11       19.81      3.50 o
   1  10   0      668.79      609.66     29.97 o
   2  10   0      116.35      125.30     10.08 o
   3  10   0        5.37        7.59      3.00 o
  -4  11   0        0.53       12.39      8.76 o
  -3  11   0       72.77       70.47      9.64 o
  -2  11   0        9.13       10.99      3.17 o
  -1  11   0      206.84      186.99     10.82 o
   0  11   0      256.22      245.25     29.38 o
   1  11   0      220.22      211.28     14.76 o
   2  11   0       89.90       88.41      8.72 o
   3  11   0       64.35       89.49      9.36 o
  -3  12   0       19.42       27.39      5.63 o
  -2  12   0       33.43       37.57      6.00 o
  -1  12   0       35.30       40.83      8.23 o
   0  12   0      120.92      130.95      9.66 o
   1  12   0      100.99       95.15     10.62 o
   2  12   0      122.42      110.13     10.78 o
  -2  13   0       10.69       13.86      4.58 o
  -1  13   0        2.53        2.63      5.37 o
   0  13   0       48.23       44.85      8.22 o
   1  13   0       72.44       67.08      9.77 o
  -1 -13   1       16.37       15.08      5.44 o
   0 -13   1       57.91       60.41      9.20 o
   1 -13   1       81.32       80.16      8.65 o
   2 -13   1       14.41       19.89     14.56 o
  -2 -12   1       10.44        8.79      4.27 o
  -1 -12   1       63.68       71.06      8.98 o
   0 -12   1       66.52       68.08      7.17 o
   1 -12   1        1.42        4.94      2.50 o
   2 -12   1      102.97      110.35     11.41 o
   3 -12   1       16.20       12.14      4.73 o
  -3 -11   1       54.69       51.15      6.95 o
  -2 -11   1       32.67       39.10      6.20 o
  -1 -11   1      113.76      118.73     10.43 o
   0 -11   1        5.08       13.53      3.16 o
   1 -11   1      139.19      144.82      9.64 o
   2 -11   1      134.07      139.10      9.53 o
   3 -11   1      188.92      202.80     11.78 o
   4 -11   1       24.45       18.78      9.32 o
  -4 -10   1      117.08      135.29     10.56 o
  -3 -10   1       32.75       25.35      4.52 o
  -2 -10   1       74.86       82.86      5.09 o
  -1 -10   1      439.41      406.90     16.89 o
   0 -10   1       10.46        8.55      1.57 o
   1 -10   1      252.49      267.88     12.97 o
   2 -10   1      301.36      309.49     14.42 o
   3 -10   1       39.39       42.55      5.42 o
   4 -10   1       15.03       15.11      8.41 o
  -4  -9   1       10.92        9.85      2.01 o
  -3  -9   1      310.83      265.62      9.86 o
  -2  -9   1      132.89      146.59      5.90 o
  -1  -9   1      211.81      206.44      7.70 o
   0  -9   1       23.92       20.30      2.37 o
   1  -9   1      422.05      404.16      9.16 o
   2  -9   1      348.35      351.98     11.30 o
   3  -9   1        9.37       12.21      3.04 o
   4  -9   1       33.71       33.76     10.02 o
   5  -9   1       61.26       52.16     13.43 o
  -4  -8   1      103.13      109.32      5.24 o
  -3  -8   1      295.06      269.62      9.55 o
  -2  -8   1      139.38      144.95      5.60 o
  -1  -8   1      152.18      145.19      4.63 o
   0  -8   1      565.77      539.39     12.04 o
   1  -8   1      255.97      247.65      6.15 o
   2  -8   1        7.82        8.54      1.60 o
   3  -8   1      115.66      104.56      3.97 o
   4  -8   1       53.56       43.69      9.86 o
   5  -8   1       92.54       97.52     15.81 o
  -5  -7   1      104.49      115.12      8.16 o
  -4  -7   1      270.67      270.22     17.23 o
  -3  -7   1      163.99      179.02     11.54 o
  -2  -7   1       69.96       72.36      3.14 o
  -1  -7   1      110.29      114.77      5.14 o
   0  -7   1      164.54      143.86      4.46 o
   1  -7   1        8.30        9.99      0.97 o
   2  -7   1       46.68       44.64      4.38 o
   3  -7   1      479.26      488.02     11.18 o
   4  -7   1       16.37       15.99      2.92 o
   5  -7   1      121.05       98.84     13.78 o
  -5  -6   1       47.89       42.64      2.65 o
  -4  -6   1      140.77      148.77      5.77 o
  -3  -6   1       93.92       91.08      4.17 o
  -2  -6   1       33.66       29.99      1.84 o
  -1  -6   1      556.54      559.11     11.60 o
   0  -6   1       22.95       18.42      1.51 o
   1  -6   1      581.65      553.22     13.62 o
   2  -6   1       74.66       76.30      3.71 o
   3  -6   1      162.45      156.17      4.72 o
   4  -6   1      110.24      122.95      6.86 o
   5  -6   1       61.24       69.95     11.47 o
  -5  -5   1       25.43       29.03      2.11 o
  -4  -5   1       99.73       98.03      4.15 o
  -3  -5   1     1309.35     1346.21     29.58 o
  -2  -5   1        1.27        3.13      1.17 o
  -1  -5   1     2505.01     2761.56     44.58 o
   0  -5   1      127.10      118.20      3.48 o
   1  -5   1      368.55      361.20      7.60 o
   2  -5   1      269.16      260.70      5.85 o
   3  -5   1      312.66      300.96      8.80 o
   4  -5   1      226.19      255.07     10.23 o
   5  -5   1       42.71       48.97      4.54 o
  -5  -4   1       29.79       34.51      2.16 o
  -4  -4   1      339.66      355.08     10.41 o
  -3  -4   1      525.24      512.16     12.20 o
  -2  -4   1      127.59      112.39      4.43 o
  -1  -4   1     1120.85     1187.85     21.04 o
   0  -4   1      980.90      965.60     36.91 o
   1  -4   1       64.00       55.52      1.68 o
   2  -4   1      365.30      345.94      6.97 o
   3  -4   1      609.14      610.07     14.73 o
   4  -4   1       96.44      104.72      5.48 o
   5  -4   1       64.59       70.00      4.83 o
   6  -4   1       36.86       46.94      4.31 o
  -5  -3   1       54.44       49.45      4.35 o
  -4  -3   1       69.62       67.27      5.22 o
  -3  -3   1      321.22      319.90     10.76 o
  -2  -3   1     1054.18     1096.80     38.94 o
  -1  -3   1      902.37      960.04     15.44 o
   0  -3   1      465.63      457.23     16.41 o
   1  -3   1      835.68      805.66     11.31 o
   2  -3   1     1668.20     1649.03     28.01 o
   3  -3   1      570.33      553.83      9.60 o
   4  -3   1       13.79       15.16      2.10 o
   5  -3   1       20.10       24.15      2.29 o
   6  -3   1       61.64       71.68      8.00 o
  -5  -2   1       20.76       25.34      3.42 o
  -4  -2   1      133.47      125.56      5.30 o
  -3  -2   1      545.56      507.64     15.68 o
  -2  -2   1     1510.29     1590.37     43.58 o
  -1  -2   1      274.97      273.24      5.62 o
   0  -2   1     1782.74     1762.03     30.80 o
   1  -2   1     6091.55     5953.53     65.85 o
   2  -2   1      418.93      454.48      6.35 o
   3  -2   1      286.54      291.24      5.95 o
   4  -2   1       49.92       48.34      2.72 o
   5  -2   1      119.27      126.96      4.64 o
   6  -2   1       72.93       75.35      4.43 o
  -6  -1   1       75.83       70.27      7.49 o
  -5  -1   1       14.63       11.77      2.78 o
  -4  -1   1      181.16      174.43      5.64 o
  -3  -1   1      926.29      961.73     23.39 o
  -2  -1   1      270.81      243.74     10.42 o
  -1  -1   1      152.70      153.13      3.99 o
   1  -1   1       57.73       56.92      1.44 o
   2  -1   1        7.89        8.52      2.19 o
   3  -1   1       44.54       48.92      2.14 o
   4  -1   1      246.42      254.24      5.73 o
   5  -1   1       95.97      100.07      3.82 o
  -6   0   1        0.74        0.92      2.66 o
  -5   0   1      149.65      151.95      6.85 o
  -4   0   1      393.40      404.08     10.86 o
  -3   0   1      207.60      233.26      6.21 o
  -2   0   1      606.76      578.30      9.65 o
  -1   0   1     2411.43     2584.39     38.71 o
   1   0   1     1114.09     1146.13     51.54 o
   2   0   1      175.64      152.96      9.61 o
   3   0   1      558.51      583.60     14.30 o
   4   0   1      212.01      210.68      5.18 o
   5   0   1       51.10       57.97      2.95 o
  -6   1   1       52.26       54.61      4.27 o
  -5   1   1      126.88      130.24      6.59 o
  -4   1   1       60.35       58.55      3.20 o
  -3   1   1        1.46        1.05      0.61 o
  -2   1   1     1154.62     1136.97     16.59 o
  -1   1   1     2743.35     2804.66     42.72 o
   0   1   1     1469.70     1730.50    120.89 o
   1   1   1      382.74      369.46     20.48 o
   2   1   1      621.49      593.95     32.87 o
   3   1   1      525.77      504.81     25.79 o
   4   1   1      190.36      181.74      7.37 o
   5   1   1        9.58       10.44      2.16 o
  -6   2   1      126.54      130.86     13.42 o
  -5   2   1       69.40       70.86      5.04 o
  -4   2   1      178.98      176.17      7.10 o
  -3   2   1      190.56      183.46      4.38 o
  -2   2   1      955.60      963.36     20.45 o
  -1   2   1     1554.59     1531.85     29.79 o
   0   2   1       56.10       58.25      2.10 o
   1   2   1      981.07      978.10     17.38 o
   2   2   1      854.96      832.20     39.47 o
   4   2   1      321.52      309.27     19.76 o
   5   2   1      129.95      128.72     13.05 o
  -6   3   1       77.42       84.91      5.06 o
  -5   3   1       68.74       61.79      7.14 o
  -4   3   1       84.45       80.36      7.20 o
  -3   3   1      704.41      687.72     16.73 o
  -2   3   1     1266.89     1220.40     30.82 o
  -1   3   1      588.71      584.05     11.54 o
   0   3   1      868.84      943.98     15.02 o
   1   3   1      139.68      123.86      3.37 o
   2   3   1     2451.78     2547.93     47.99 o
   3   3   1        4.81        4.26      0.54 o
   5   3   1       26.94       26.27      7.18 o
  -6   4   1        8.43       11.77      2.91 o
  -5   4   1      216.41      213.74     10.29 o
  -4   4   1      179.20      175.56      6.89 o
  -3   4   1      503.93      485.52     11.33 o
  -2   4   1      541.23      542.71     11.91 o
  -1   4   1       66.82       48.60      2.54 o
   0   4   1     1380.40     1437.17     27.34 o
   1   4   1      195.10      182.56      4.64 o
   2   4   1      369.91      385.04      8.70 o
   3   4   1       94.98       89.39      2.85 o
   4   4   1       23.29       25.83      2.50 o
   5   4   1       40.23       41.88      8.66 o
  -6   5   1       36.57       49.88     11.16 o
  -5   5   1        6.41        8.54      2.75 o
  -4   5   1      296.31      302.93      9.03 o
  -3   5   1       55.39       55.88      3.13 o
  -2   5   1     1191.01     1176.19     20.23 o
  -1   5   1       56.80       45.76      3.37 o
   0   5   1       12.92       34.63      2.27 o
   1   5   1      112.95       99.89      3.29 o
   2   5   1      108.62      112.89      4.76 o
   3   5   1       31.36       35.23      3.17 o
   4   5   1       48.72       55.73      4.20 o
  -5   6   1        4.64        2.37      4.71 o
  -4   6   1      132.38      132.83      4.76 o
  -3   6   1      147.79      141.62      4.68 o
  -2   6   1      250.27      249.45      9.37 o
  -1   6   1        2.12        0.91      0.76 o
   0   6   1      141.36      130.81      4.87 o
   1   6   1      706.17      673.42     16.08 o
   2   6   1      125.83      120.25      4.83 o
   3   6   1       32.88       42.93      3.76 o
   4   6   1      180.81      185.05     10.05 o
  -5   7   1       73.86       69.80     13.34 o
  -4   7   1      154.83      151.96      8.59 o
  -3   7   1      102.71      105.63      4.12 o
  -2   7   1       16.65       15.39      2.06 o
  -1   7   1      414.87      390.38     11.22 o
   0   7   1      610.75      605.30     15.48 o
   1   7   1       33.94       33.28      6.45 o
   2   7   1      148.72      146.14      8.01 o
   3   7   1      120.73      128.43      7.16 o
   4   7   1      215.59      205.34     11.41 o
  -5   8   1       73.23       82.38     14.83 o
  -4   8   1       42.75       40.11      4.89 o
  -3   8   1       27.73       24.11      4.77 o
  -2   8   1       37.80       35.57      3.21 o
  -1   8   1      675.54      710.06     18.43 o
   0   8   1      336.66      335.40     10.14 o
   1   8   1       43.88       43.02      4.43 o
   2   8   1      494.15      437.75     17.43 o
   3   8   1       98.66      100.30      6.69 o
   4   8   1       26.27       23.42      3.64 o
  -4   9   1       16.71       20.33      8.60 o
  -3   9   1       40.23       49.79      5.77 o
  -2   9   1      484.74      448.78     18.25 o
  -1   9   1      491.09      491.89     14.23 o
   0   9   1      184.79      185.87      7.02 o
   1   9   1       50.09       50.25      5.14 o
   2   9   1      134.88      129.12      9.72 o
   3   9   1       39.65       44.90      4.85 o
   4   9   1       61.63       64.80      6.42 o
  -4  10   1        2.62        6.13      8.31 o
  -3  10   1      617.57      619.38     24.31 o
  -2  10   1       17.37       16.51      3.61 o
  -1  10   1      285.48      285.79     19.31 o
   0  10   1        2.44        5.56      1.92 o
   1  10   1       72.64       77.38      8.35 o
   2  10   1       88.38       79.63      7.84 o
   3  10   1       12.96       15.81      4.05 o
  -3  11   1       10.10       15.06      3.88 o
  -2  11   1        1.90        5.84      2.26 o
  -1  11   1       26.56       22.37      4.30 o
   0  11   1      106.49      107.64      8.15 o
   1  11   1       55.67       64.86      8.12 o
   2  11   1       20.87       23.96      5.59 o
  -3  12   1       29.86       31.06      6.07 o
  -2  12   1       41.28       47.41      6.89 o
  -1  12   1       24.84       26.68      5.22 o
   0  12   1       70.66       93.41     10.78 o
   1  12   1       82.25      101.59     11.03 o
  -1  13   1       12.04       18.42      4.80 o
   0  13   1       18.80       27.15      6.92 o
   0 -14   2       54.32       45.49      8.53 o
   1 -14   2       46.72       46.22     11.36 o
  -2 -13   2       95.66       98.50     11.13 o
  -1 -13   2       80.96       85.28     10.65 o
   0 -13   2      122.22      107.09      9.44 o
   1 -13   2      128.33      122.43     21.80 o
   2 -13   2      110.15      107.26      9.89 o
  -2 -12   2        2.10        2.84      3.22 o
  -1 -12   2      118.79      112.91     10.56 o
   0 -12   2      504.06      461.15     19.96 o
   1 -12   2        1.02        1.96      4.24 o
   2 -12   2      216.04      214.18     12.37 o
   3 -12   2        5.14        4.61      2.76 o
  -3 -11   2        1.81        2.38      1.55 o
  -2 -11   2       41.97       46.13      4.32 o
  -1 -11   2       96.00      106.77      5.63 o
   0 -11   2       45.05       37.06      5.21 o
   1 -11   2        3.25        5.88      2.22 o
   2 -11   2      238.77      242.88     24.39 o
   3 -11   2       72.78       66.39      6.90 o
   4 -11   2        0.34        8.66      8.31 o
  -4 -10   2      104.24      125.25     13.20 o
  -3 -10   2       37.54       35.48      5.50 o
  -2 -10   2       86.32       97.86      5.59 o
  -1 -10   2        4.19        3.62      1.16 o
   0 -10   2        4.64        4.23      1.30 o
   1 -10   2      137.70      144.89      5.21 o
   2 -10   2      244.94      248.43     12.46 o
   3 -10   2       48.09       44.77      5.44 o
   4 -10   2       10.50       15.77      9.07 o
  -4  -9   2      102.37      105.91      5.52 o
  -3  -9   2      288.65      274.12     10.33 o
  -2  -9   2       13.11       14.01      1.85 o
  -1  -9   2       11.27       12.43      3.56 o
   0  -9   2       14.74       11.53      2.24 o
   1  -9   2      149.81      154.72      4.64 o
   2  -9   2      259.67      254.42      6.78 o
   3  -9   2      121.96      129.87      8.31 o
   4  -9   2       74.98       74.00     13.31 o
   5  -9   2        1.15        5.18      7.52 o
  -5  -8   2        8.38       11.57      3.35 o
  -4  -8   2      180.30      181.62      7.41 o
  -3  -8   2      174.20      166.61      7.04 o
  -2  -8   2        2.05        3.42      0.85 o
  -1  -8   2      334.99      323.65     12.63 o
   0  -8   2      301.78      298.25      7.68 o
   1  -8   2      496.46      511.20     11.02 o
   2  -8   2      122.54      118.83      3.97 o
   3  -8   2      229.68      231.35      8.26 o
   5  -8   2       74.78       79.97     14.38 o
  -5  -7   2       34.63       36.65      3.00 o
  -4  -7   2      190.52      193.90      8.12 o
  -3  -7   2      310.89      330.31     10.92 o
  -2  -7   2     1602.47     1665.92     36.94 o
  -1  -7   2      254.91      270.41      8.33 o
   0  -7   2     1060.45     1094.19     21.17 o
   1  -7   2        4.18        8.15      0.97 o
   2  -7   2       52.76       53.46      2.37 o
   3  -7   2      472.13      453.07     21.09 o
   4  -7   2       85.73       93.01      6.10 o
   5  -7   2       65.07       79.13      8.44 o
  -5  -6   2       84.36       88.81      5.47 o
  -4  -6   2      212.41      225.42      7.97 o
  -3  -6   2      748.78      757.68     32.05 o
  -2  -6   2      104.56      109.22      5.77 o
  -1  -6   2     1073.16     1147.46     23.39 o
   0  -6   2       40.90       35.88      2.02 o
   1  -6   2      199.46      183.53      4.20 o
   2  -6   2       14.94       15.27      1.01 o
   3  -6   2      101.81      105.76      7.49 o
   4  -6   2      173.00      190.12      8.72 o
   5  -6   2       41.18       46.29      7.48 o
  -5  -5   2      157.69      161.40      6.30 o
  -4  -5   2      153.03      140.08      5.50 o
  -3  -5   2      615.26      597.67     14.49 o
  -2  -5   2      125.96      100.46      3.48 o
  -1  -5   2     1566.29     1760.95     48.32 o
   0  -5   2      811.22      795.07     15.42 o
   1  -5   2       32.24       26.65      2.68 o
   2  -5   2       46.15       43.11      1.67 o
   3  -5   2       65.34       66.25      4.92 o
   4  -5   2      129.78      124.44      6.34 o
   5  -5   2       27.09       36.44      3.83 o
  -5  -4   2       62.57       68.54      5.28 o
  -4  -4   2       10.45       14.67      2.84 o
  -3  -4   2      354.00      336.96     11.99 o
  -2  -4   2      250.49      224.29      6.41 o
  -1  -4   2     1170.50     1263.99     27.58 o
   0  -4   2     1472.68     1484.55     28.70 o
   1  -4   2       82.60       79.35      1.99 o
   2  -4   2       20.29       23.80      1.44 o
   3  -4   2       40.13       36.22      3.74 o
   4  -4   2       26.91       30.94      2.33 o
   5  -4   2       14.80       20.52      2.83 o
   6  -4   2       89.81      100.33      5.85 o
  -6  -3   2       57.80       57.97      6.64 o
  -5  -3   2       92.70       88.66      9.63 o
  -4  -3   2        1.83        1.87      1.79 o
  -3  -3   2       22.04       23.51      2.91 o
  -2  -3   2      813.76      843.05     33.37 o
  -1  -3   2      140.65      148.81      4.62 o
   0  -3   2      342.74      315.72      6.28 o
   1  -3   2      197.87      201.03      3.46 o
   2  -3   2      510.98      491.68     10.22 o
   3  -3   2      477.65      492.06      8.77 o
   4  -3   2        9.37        9.57      1.35 o
   5  -3   2      107.53      119.98     10.48 o
   6  -3   2       83.17       88.64      4.96 o
  -6  -2   2       87.10       89.90      8.35 o
  -5  -2   2       29.96       29.56      4.02 o
  -4  -2   2      115.24      103.34      4.92 o
  -3  -2   2       76.21       72.39      3.45 o
  -2  -2   2        5.99        3.87      0.63 o
  -1  -2   2     1521.14     1695.93     32.89 o
   0  -2   2      184.88      174.04      3.50 o
   1  -2   2    30690.72    30317.26    349.01 o
   2  -2   2       37.53       32.59      1.29 o
   3  -2   2      365.23      381.35      7.52 o
   4  -2   2       27.60       26.91      2.05 o
   5  -2   2       36.62       43.65      2.84 o
  -6  -1   2      131.92      125.40     10.46 o
  -5  -1   2       83.94       75.86      6.17 o
  -4  -1   2      312.44      299.89     11.19 o
  -3  -1   2      470.13      443.76     10.98 o
  -2  -1   2      267.85      267.84      5.54 o
  -1  -1   2      580.38      685.41     13.01 o
   0  -1   2     5865.17     5870.97    109.69 o
   1  -1   2     3282.64     3301.28     38.29 o
   2  -1   2      142.43      132.54      3.23 o
   3  -1   2       89.28       82.72      2.32 o
   4  -1   2      179.24      185.19      4.96 o
   5  -1   2       25.14       24.70      1.73 o
  -6   0   2        0.98        7.78      3.79 o
  -5   0   2      373.90      359.01     14.03 o
  -4   0   2      890.28      892.64     19.61 o
  -3   0   2      162.88      149.87      4.02 o
  -2   0   2        5.15        3.91      0.62 o
  -1   0   2      213.75      248.71      8.63 o
   0   0   2       83.13       91.26      4.29 o
   1   0   2      476.83      470.91      9.57 o
   2   0   2      763.63      672.80     23.48 o
   3   0   2      384.44      378.15     20.58 o
   4   0   2      114.26      116.80      4.10 o
   5   0   2       51.63       54.69      3.70 o
  -6   1   2       36.98       47.32      7.93 o
  -5   1   2      400.82      385.36     12.80 o
  -4   1   2      259.89      258.83      9.01 o
  -3   1   2       32.22       24.13      1.59 o
  -2   1   2      942.31      935.79     17.18 o
  -1   1   2       81.94       80.22      2.25 o
   0   1   2       21.00       24.12      1.73 o
   1   1   2       79.51       80.79      1.91 o
   2   1   2      878.84      864.50     45.77 o
   3   1   2      549.12      491.57     25.29 o
   4   1   2       38.13       45.08      6.99 o
   5   1   2      113.37      115.09     12.99 o
  -6   2   2       62.36       56.20      9.14 o
  -5   2   2       81.81       91.61     10.53 o
  -4   2   2      210.10      215.00      7.70 o
  -3   2   2      413.14      416.12      9.14 o
  -2   2   2      459.55      430.28      8.91 o
  -1   2   2       69.53       82.44      2.92 o
   0   2   2       29.20       36.09      1.16 o
   1   2   2      175.53      154.31      4.31 o
   2   2   2      112.50      118.00     11.60 o
   3   2   2      171.93      164.50     15.68 o
   4   2   2       86.23       72.26      8.95 o
   5   2   2       36.15       52.85      9.14 o
  -6   3   2       15.70       19.68      2.90 o
  -5   3   2        4.26        6.24      3.18 o
  -4   3   2       76.75       65.13      4.89 o
  -3   3   2      269.88      258.86     12.28 o
  -2   3   2      361.75      330.65      9.94 o
  -1   3   2      951.12      978.29     28.56 o
   0   3   2      149.26      140.54      3.52 o
   1   3   2      652.94      831.74     15.93 o
   2   3   2     1031.69     1138.41     27.64 o
   3   3   2      129.10      121.40      4.17 o
   5   3   2      118.56      117.12     12.49 o
  -6   4   2        9.91        6.13      4.56 o
  -5   4   2       24.95       41.25      8.28 o
  -4   4   2      173.35      175.09     10.75 o
  -3   4   2      353.15      335.29      9.82 o
  -2   4   2     1927.73     1918.05     44.64 o
  -1   4   2      754.96      707.70     30.60 o
   0   4   2      132.48      117.52      3.04 o
   1   4   2      650.20      653.27     13.22 o
   2   4   2      596.26      626.08     16.68 o
   3   4   2      382.89      389.53     11.07 o
   5   4   2       98.10      119.64     13.47 o
  -5   5   2       23.04       16.82      2.90 o
  -4   5   2      568.61      557.75     13.69 o
  -3   5   2       25.08       21.68      2.08 o
  -2   5   2     1217.15     1129.04     24.85 o
  -1   5   2      626.92      560.73     14.12 o
   0   5   2      693.70      687.94     13.23 o
   1   5   2      579.39      570.80     12.12 o
   2   5   2       60.15       54.03      3.21 o
   3   5   2       32.71       37.39      3.26 o
   4   5   2       32.94       29.30      2.81 o
  -5   6   2        4.12        3.26      5.22 o
  -4   6   2      149.50      149.95      6.08 o
  -3   6   2      121.14      123.33      6.11 o
  -2   6   2      156.46      151.92      5.91 o
  -1   6   2      509.81      475.81     12.71 o
   0   6   2      828.33      812.00     17.08 o
   1   6   2      369.97      360.27     15.14 o
   2   6   2       75.38       57.99      4.57 o
   3   6   2       10.10       11.11      2.31 o
   4   6   2       81.19       81.68      5.69 o
  -5   7   2       37.64       24.50      9.55 o
  -4   7   2       87.05       78.12      7.10 o
  -3   7   2       75.25       68.51      3.51 o
  -2   7   2       13.44       14.09      2.02 o
  -1   7   2      643.01      602.90     15.83 o
   0   7   2      839.78      859.85     16.69 o
   1   7   2        4.53        2.50      1.42 o
   2   7   2        8.06       14.61      2.67 o
   3   7   2        3.85        7.66      1.94 o
   4   7   2       48.38       56.46      4.96 o
  -5   8   2      138.93      124.23     18.21 o
  -4   8   2       18.72       19.30      3.70 o
  -3   8   2        7.22        9.87      3.51 o
  -2   8   2       53.17       43.78      3.60 o
  -1   8   2       18.59       16.71      2.23 o
   0   8   2      691.08      677.95     26.98 o
   1   8   2       88.27       80.03      7.00 o
   2   8   2      494.51      439.82     17.89 o
   3   8   2       71.40       84.17      6.33 o
   4   8   2        4.74        6.73      2.34 o
  -4   9   2        5.60        9.61      4.63 o
  -3   9   2        8.43       12.31      3.24 o
  -2   9   2       40.50       40.49      5.14 o
  -1   9   2       46.91       52.77      5.66 o
   0   9   2      236.88      239.79     11.61 o
   1   9   2      281.46      255.31     15.55 o
   2   9   2      238.60      241.69     16.71 o
   3   9   2       56.62       66.68      6.67 o
  -4  10   2        0.41        0.57      1.93 o
  -3  10   2      380.00      361.96     16.98 o
  -2  10   2       47.39       56.84      8.04 o
  -1  10   2       58.31       53.01      5.98 o
   0  10   2       88.87      100.35      8.49 o
   1  10   2      189.66      185.71     13.18 o
   2  10   2      126.36      120.29      8.54 o
   3  10   2       92.74      103.62      9.32 o
  -3  11   2       99.66      107.23     14.56 o
  -2  11   2       10.91       12.02      8.71 o
  -1  11   2       27.17       32.54      5.10 o
   0  11   2       13.67       10.05      3.73 o
   1  11   2       85.27       97.68     10.34 o
   2  11   2       72.93       51.15      7.59 o
  -2  12   2       75.99       89.87     11.32 o
  -1  12   2        4.42        5.09      3.02 o
   0  12   2       11.72       11.57      5.15 o
   1  12   2       55.09       62.65      8.91 o
   0 -14   3       36.21       44.60      8.63 o
   1 -14   3       53.54       51.53      7.53 o
  -2 -13   3       29.18       29.30      6.80 o
  -1 -13   3       20.47       29.71      6.48 o
   0 -13   3       77.57       95.46      8.95 o
   1 -13   3        0.65        5.46      5.53 o
   2 -13   3       71.09       82.89      8.74 o
  -3 -12   3      115.82      119.84      8.33 o
  -2 -12   3       22.54       25.32      5.94 o
  -1 -12   3       33.46       42.77      6.83 o
   0 -12   3      254.90      245.42     13.24 o
   1 -12   3        1.45        1.79      1.88 o
   2 -12   3      129.29      134.47      9.90 o
   3 -12   3       95.80       86.13      8.15 o
  -3 -11   3        7.43        3.07      1.60 o
  -2 -11   3      262.78      243.21     10.32 o
  -1 -11   3       70.71       82.10      5.05 o
   0 -11   3      136.78      128.44     10.86 o
   1 -11   3        9.82       10.70      2.25 o
   2 -11   3      167.03      171.32     10.25 o
   3 -11   3      176.88      184.16     10.77 o
   4 -11   3        3.64       -1.55      7.30 o
  -4 -10   3       58.06       61.26      5.93 o
  -3 -10   3      103.14      112.22      8.49 o
  -2 -10   3      276.98      271.60     10.68 o
  -1 -10   3      175.36      182.66      7.35 o
   0 -10   3      141.61      136.29      5.06 o
   1 -10   3      236.64      234.87     11.00 o
   2 -10   3      188.49      186.62      6.59 o
   3 -10   3        7.65       10.32      2.65 o
   4 -10   3       39.24       41.06     11.92 o
  -4  -9   3      150.50      154.78     11.22 o
  -3  -9   3      361.45      344.93     19.20 o
  -2  -9   3      306.97      317.74     10.16 o
  -1  -9   3      146.51      137.93      5.90 o
   0  -9   3       50.33       52.49      5.74 o
   1  -9   3      176.29      163.08      4.97 o
   2  -9   3        0.82        2.80      0.69 o
   3  -9   3       19.14       16.33      3.11 o
   5  -9   3        2.69       11.00      9.51 o
  -5  -8   3       72.80       74.69      7.49 o
  -4  -8   3       83.78       81.05      4.66 o
  -3  -8   3      312.87      351.28     11.92 o
  -2  -8   3       85.29       89.62      6.37 o
  -1  -8   3        7.30        7.02      1.37 o
   0  -8   3      410.74      414.66      9.85 o
   1  -8   3        8.70        8.42      2.93 o
   2  -8   3      158.85      146.26      5.39 o
   3  -8   3       41.61       37.33      3.13 o
   4  -8   3       43.60       63.44      5.40 o
   5  -8   3       25.08       20.14      9.70 o
  -5  -7   3       20.70       13.85      4.03 o
  -4  -7   3       54.85       65.16      3.93 o
  -3  -7   3      182.31      176.65      7.08 o
  -2  -7   3      965.11     1007.26     23.83 o
  -1  -7   3        3.52        1.77      0.81 o
   0  -7   3     1185.34     1242.02     23.86 o
   1  -7   3       78.66       71.45      2.99 o
   2  -7   3       97.91       96.57      3.15 o
   3  -7   3       96.00       99.59      4.65 o
   4  -7   3       49.23       44.02      6.26 o
   5  -7   3       50.34       58.18     10.84 o
  -5  -6   3      136.05      148.38      6.42 o
  -4  -6   3        5.74        7.18      2.02 o
  -3  -6   3      480.10      503.85     14.97 o
  -2  -6   3      494.95      486.13     12.65 o
  -1  -6   3       86.76       80.24      3.60 o
   0  -6   3      698.05      678.19     13.76 o
   1  -6   3      423.79      410.19      7.84 o
   2  -6   3       43.71       44.45      2.24 o
   3  -6   3       54.67       63.42      3.33 o
   4  -6   3      193.52      211.82      9.21 o
   5  -6   3       36.17       42.38     15.50 o
  -5  -5   3      200.89      197.49     10.05 o
  -4  -5   3       51.87       52.06      5.44 o
  -3  -5   3      239.73      249.92     10.29 o
  -2  -5   3      274.97      291.55     11.13 o
  -1  -5   3      857.51      915.20     25.69 o
   0  -5   3      854.16      892.04     15.89 o
   1  -5   3      309.30      306.37      6.05 o
   2  -5   3      216.61      192.68      4.70 o
   3  -5   3      681.20      716.55     17.20 o
   4  -5   3      197.87      215.49     13.17 o
   5  -5   3       10.07       19.44      6.39 o
  -6  -4   3       11.95       17.07      4.84 o
  -5  -4   3      267.01      261.47     12.05 o
  -4  -4   3       57.80       57.39      4.34 o
  -3  -4   3      258.38      247.05      9.98 o
  -2  -4   3      751.01      788.11     17.79 o
  -1  -4   3     1800.69     2268.17    140.95 o
   0  -4   3      743.18      723.70     36.27 o
   1  -4   3      720.70      709.49     19.54 o
   2  -4   3     2469.90     2395.03     46.61 o
   3  -4   3        4.49        5.29      0.84 o
   4  -4   3      113.77      127.74      4.67 o
   5  -4   3       11.51        7.59      2.31 o
  -6  -3   3       80.72       81.71      8.98 o
  -5  -3   3      201.21      202.37     10.32 o
  -4  -3   3       40.33       47.12      3.53 o
  -3  -3   3      276.07      268.81      6.95 o
  -2  -3   3     2141.02     2521.70     56.84 o
  -1  -3   3      951.11     1070.31     25.07 o
   0  -3   3      195.41      196.84      4.03 o
   1  -3   3     1177.57     1155.20     17.71 o
   2  -3   3        5.32        4.63      0.67 o
   3  -3   3       51.30       47.39      1.79 o
   4  -3   3       18.89       17.32      1.61 o
   5  -3   3       52.93       53.01      3.96 o
  -6  -2   3       59.09       57.06      7.71 o
  -5  -2   3        0.79       -0.46      1.60 o
  -4  -2   3      256.74      260.49      8.93 o
  -3  -2   3      966.66      971.76     18.78 o
  -2  -2   3      306.78      376.44     12.83 o
  -1  -2   3      779.18      835.83     15.08 o
   0  -2   3     2288.73     2750.75     45.57 o
   1  -2   3     3022.11     3214.00     45.90 o
   2  -2   3      256.70      243.20      5.18 o
   3  -2   3       71.33       68.05      2.45 o
   4  -2   3      202.81      220.24      5.86 o
   5  -2   3       65.67       80.50      4.80 o
  -6  -1   3        7.05        3.45      4.14 o
  -5  -1   3      104.66       98.90      7.33 o
  -4  -1   3      229.72      230.63      8.30 o
  -3  -1   3      101.90       85.55      3.00 o
  -2  -1   3       83.54      114.51      3.37 o
  -1  -1   3     1377.67     1497.32     27.29 o
   0  -1   3      897.11     1067.20     21.43 o
   1  -1   3      963.82      928.11     13.49 o
   2  -1   3      231.21      225.16      5.92 o
   3  -1   3      209.12      198.37      5.98 o
   4  -1   3      165.13      179.01      9.44 o
   5  -1   3       72.13       69.47      4.35 o
  -6   0   3        2.43       10.24      4.20 o
  -5   0   3      301.81      298.24     14.16 o
  -4   0   3      102.57      101.49      3.88 o
  -3   0   3      224.09      225.07      6.24 o
  -2   0   3      220.95      200.80      4.44 o
  -1   0   3      473.21      499.95      9.03 o
   0   0   3     1738.22     1720.11     33.61 o
   1   0   3       57.20       55.62      2.12 o
   2   0   3      480.59      489.66     13.34 o
   3   0   3      307.71      299.00     17.29 o
   4   0   3       58.20       63.98      8.28 o
   5   0   3      136.63      126.31     13.47 o
  -6   1   3       10.27        9.39      4.74 o
  -5   1   3      174.50      170.66     10.24 o
  -4   1   3      115.01      111.86      4.34 o
  -3   1   3      118.16      113.62      4.10 o
  -2   1   3     1166.79     1135.18     20.63 o
  -1   1   3     2200.97     2290.18     44.83 o
   0   1   3      888.52      919.22     21.20 o
   1   1   3      604.16      600.78     17.61 o
   2   1   3       79.67       90.72     10.49 o
   3   1   3     1238.50     1245.53     42.41 o
   4   1   3        4.41        1.93      2.50 o
   5   1   3      487.05      450.51     28.10 o
  -6   2   3       53.59       58.76      9.99 o
  -5   2   3       26.94       28.76      5.51 o
  -4   2   3      574.27      543.39     15.86 o
  -3   2   3      384.75      381.22     10.67 o
  -2   2   3     1604.68     1665.96     32.58 o
  -1   2   3     1058.28     1109.52     26.60 o
   0   2   3      108.94      102.00      3.07 o
   1   2   3     1078.61     1201.39     27.40 o
   2   2   3      370.41      378.40     10.47 o
   3   2   3      188.22      189.47     17.83 o
   4   2   3       89.88       98.05      9.96 o
   5   2   3        0.58       -0.76      3.89 o
  -6   3   3       92.36       75.42     11.98 o
  -5   3   3      155.93      159.63     14.22 o
  -4   3   3       44.81       43.63      3.16 o
  -3   3   3      684.05      698.86     17.68 o
  -2   3   3       91.37      127.22      9.43 o
  -1   3   3     2066.84     2190.95    112.53 o
   0   3   3       95.15       71.49      2.29 o
   1   3   3        2.93        3.25      0.61 o
   2   3   3      112.30      107.06      4.20 o
   3   3   3       60.81       65.18      2.61 o
   5   3   3       10.79       16.72      6.70 o
  -6   4   3       32.18       21.73     10.59 o
  -5   4   3        1.80        8.25      4.62 o
  -4   4   3       53.54       48.20      3.36 o
  -3   4   3      115.48      102.01      4.69 o
  -2   4   3      324.27      322.91     11.96 o
  -1   4   3      470.17      446.67     12.77 o
   0   4   3        1.33        4.37      0.63 o
   1   4   3       54.19       48.75      2.07 o
   2   4   3      449.51      422.64     10.42 o
   3   4   3       82.47       85.25      5.18 o
   5   4   3       70.47       72.36     10.49 o
  -5   5   3        4.27        5.74      3.32 o
  -4   5   3      177.59      181.06      6.40 o
  -3   5   3      249.66      246.70      5.93 o
  -2   5   3      213.61      225.47     12.76 o
  -1   5   3       38.36       34.65      3.65 o
   0   5   3      224.13      204.12      4.87 o
   1   5   3      470.03      481.22     15.94 o
   2   5   3       41.78       37.58      2.46 o
   3   5   3       41.11       41.70      3.53 o
   4   5   3       60.31       57.81     14.46 o
  -5   6   3        1.51        4.08      6.83 o
  -4   6   3      180.70      173.49      6.43 o
  -3   6   3      129.58      122.59      5.54 o
  -2   6   3       35.15       38.35      4.31 o
  -1   6   3        3.48        5.03      1.90 o
   0   6   3      812.90      848.05     19.39 o
   1   6   3      301.63      294.17     11.41 o
   2   6   3       50.00       48.15      4.33 o
   3   6   3      320.74      280.36     16.94 o
   4   6   3       75.82       75.63      7.08 o
  -5   7   3       71.30       65.81     14.10 o
  -4   7   3       46.79       50.53     14.84 o
  -3   7   3       55.40       62.88      6.01 o
  -2   7   3       24.26       24.30      2.70 o
  -1   7   3      768.91      789.49     29.50 o
   0   7   3     1076.52     1071.54     25.47 o
   1   7   3      138.41      131.70      7.08 o
   2   7   3      120.77      115.88      8.01 o
   3   7   3      117.84      128.94      7.70 o
   4   7   3       29.88       25.64      3.36 o
  -5   8   3       80.51       87.05     16.34 o
  -4   8   3       82.53       81.67      7.00 o
  -3   8   3        4.11        6.38      4.49 o
  -2   8   3     1486.43     1447.33     45.31 o
  -1   8   3        4.72        9.99      2.78 o
   0   8   3      539.13      544.81     22.16 o
   1   8   3        1.11        2.21      2.12 o
   2   8   3       74.42       77.14      6.22 o
   3   8   3       94.81       90.84      6.80 o
  -4   9   3       40.50       45.06      6.26 o
  -3   9   3       67.20       74.72     14.40 o
  -2   9   3       29.15       40.09      7.57 o
  -1   9   3        4.29        4.70      2.13 o
   0   9   3       50.84       61.03      6.01 o
   1   9   3      101.96       86.90      8.22 o
   2   9   3       46.55       47.07      5.41 o
   3   9   3       21.35       21.29      7.57 o
  -4  10   3        6.46        5.20      3.08 o
  -3  10   3       26.06       26.92      5.20 o
  -2  10   3       43.26       42.50      7.59 o
  -1  10   3       75.17       78.49     11.36 o
   0  10   3       23.61       25.26      5.47 o
   1  10   3       83.36       88.79      9.26 o
   2  10   3       66.42       83.87     10.35 o
  -3  11   3       63.76       50.80      7.76 o
  -2  11   3       29.88       32.99      5.72 o
  -1  11   3       42.78       38.66      5.92 o
   0  11   3       18.19       17.73      5.41 o
   1  11   3       18.37       26.62      6.39 o
  -1  12   3        2.33        2.18      3.95 o
   0  12   3       40.65       37.77      7.46 o
  -1 -14   4        0.46        1.14      3.73 o
   0 -14   4       75.31       89.99     13.96 o
   1 -14   4      235.23      254.18     15.51 o
  -2 -13   4        0.70        6.01      4.36 o
  -1 -13   4       22.32       24.40      6.48 o
   0 -13   4      119.22      106.05      8.92 o
   1 -13   4       39.38       40.03      9.70 o
   2 -13   4        7.55        5.83      7.55 o
   3 -13   4       71.34       33.70     11.60 o
  -3 -12   4       80.91       91.86     10.40 o
  -2 -12   4       29.07       18.24      5.31 o
  -1 -12   4       51.99       67.30      6.94 o
   0 -12   4       48.28       59.48      7.40 o
   1 -12   4        1.35        2.93      1.93 o
   2 -12   4       51.76       53.68      6.47 o
   3 -12   4      107.39       95.21     16.91 o
  -3 -11   4       85.70       88.96      5.76 o
  -2 -11   4      241.15      229.54     10.07 o
  -1 -11   4       17.76       21.07      3.86 o
   0 -11   4       19.38       20.07      3.88 o
   1 -11   4        4.04        3.32      0.95 o
   2 -11   4       63.41       56.29      3.42 o
   3 -11   4       85.64       90.57      7.39 o
   4 -11   4       36.94       48.52     13.62 o
  -4 -10   4       19.81       21.41      3.14 o
  -3 -10   4      169.05      177.23      8.21 o
  -2 -10   4      144.43      148.78      6.49 o
  -1 -10   4       40.14       39.48      8.02 o
   0 -10   4      108.32      116.63      5.72 o
   1 -10   4      114.30      111.68      4.13 o
   2 -10   4      179.18      170.75      6.43 o
   3 -10   4       46.19       42.04      6.48 o
   4 -10   4       79.65       88.57     15.87 o
  -4  -9   4       25.49       28.05      4.31 o
  -3  -9   4      263.72      255.44      9.95 o
  -2  -9   4      149.10      150.27      6.73 o
  -1  -9   4     1073.28     1069.06     26.24 o
   0  -9   4      131.34      124.11      5.68 o
   1  -9   4      405.31      384.87      9.72 o
   2  -9   4        6.78        7.33      1.20 o
   3  -9   4       17.25       18.86      3.30 o
   4  -9   4      173.27      183.15     18.18 o
  -5  -8   4       73.34       83.78      5.06 o
  -4  -8   4      123.75      121.22      8.61 o
  -3  -8   4      267.07      267.69      9.97 o
  -2  -8   4     1129.21     1148.01     27.32 o
  -1  -8   4       53.55       60.24      3.63 o
   0  -8   4      731.26      759.12     19.25 o
   1  -8   4       27.63       24.46      2.00 o
   2  -8   4       77.99       74.57      2.75 o
   3  -8   4       24.90       25.83      2.63 o
   4  -8   4       50.17       54.73      5.07 o
   5  -8   4       74.11       95.46     15.84 o
  -5  -7   4       45.40       43.02      3.66 o
  -4  -7   4      213.27      204.18      8.16 o
  -3  -7   4       66.28       70.78      5.48 o
  -2  -7   4      850.50      881.55     21.41 o
  -1  -7   4       99.99       87.58      9.44 o
   0  -7   4     1013.94      989.73     24.48 o
   1  -7   4      308.77      319.09     12.64 o
   2  -7   4       35.15       33.26      2.12 o
   3  -7   4       40.09       36.97      2.87 o
   4  -7   4       56.85       54.37      7.25 o
   5  -7   4       35.47       36.56      8.47 o
  -5  -6   4       42.78       53.27      3.92 o
  -4  -6   4      123.00      136.14      9.64 o
  -3  -6   4       10.97        9.65      2.04 o
  -2  -6   4      450.58      440.25     11.91 o
  -1  -6   4      314.58      301.05      8.83 o
   0  -6   4      860.55      916.69     19.26 o
   1  -6   4      538.30      501.74      9.40 o
   2  -6   4       42.54       38.91      1.76 o
   3  -6   4        1.13        2.67      0.86 o
   4  -6   4        7.88        9.56      5.31 o
   5  -6   4       16.86       19.68      3.16 o
  -5  -5   4      137.50      142.62      8.43 o
  -4  -5   4       72.19       78.13      5.26 o
  -3  -5   4        3.67        6.39      2.43 o
  -2  -5   4       12.44       12.48      1.72 o
  -1  -5   4      942.56      985.21     50.48 o
   0  -5   4      120.82      106.46      3.82 o
   1  -5   4      139.43      116.52      3.08 o
   2  -5   4       25.83       34.36      2.33 o
   3  -5   4       33.33       35.88      2.22 o
   4  -5   4      167.62      174.84      7.63 o
   5  -5   4        1.20        2.21      1.66 o
  -6  -4   4       35.95       32.15      6.48 o
  -5  -4   4      127.41      130.01      8.11 o
  -4  -4   4       23.66       29.06      3.52 o
  -3  -4   4       78.91       79.93      3.80 o
  -2  -4   4       44.66       33.67      2.49 o
  -1  -4   4        3.36       10.36      1.71 o
   0  -4   4      876.00      867.89     21.11 o
   1  -4   4       23.84       35.85      2.66 o
   2  -4   4     5531.85     5587.43     77.89 o
   3  -4   4       31.92       31.18      1.71 o
   4  -4   4      111.26      117.35      4.36 o
  -6  -3   4       26.43       42.42      7.30 o
  -5  -3   4      292.87      268.58     12.74 o
  -4  -3   4      115.69      117.08      5.59 o
  -3  -3   4      299.06      282.61      8.42 o
  -2  -3   4      332.25      323.49     12.53 o
  -1  -3   4      510.59      550.58     23.70 o
   0  -3   4      173.21      171.85      4.10 o
   1  -3   4     3024.19     3089.21     49.42 o
   2  -3   4     1406.95     1406.85     23.46 o
   3  -3   4       59.67       59.66      3.57 o
   4  -3   4       29.67       33.31      2.97 o
   5  -3   4       37.24       38.69      7.05 o
  -6  -2   4      100.95       86.04     10.27 o
  -5  -2   4       13.23       17.70      3.80 o
  -4  -2   4      593.16      562.05     15.74 o
  -3  -2   4     1561.00     1623.16     32.16 o
  -2  -2   4      277.15      240.15      7.62 o
  -1  -2   4       19.84       16.05      1.32 o
   0  -2   4      146.92      169.45      5.44 o
   1  -2   4     1022.13      945.75     13.97 o
   2  -2   4      357.95      354.44      9.16 o
   3  -2   4      218.00      212.90      6.88 o
   4  -2   4      120.35      119.76      7.08 o
   5  -2   4       57.98       53.57      5.46 o
  -6  -1   4        2.60        1.39      3.57 o
  -5  -1   4      132.00      119.64      8.25 o
  -4  -1   4      765.07      756.55     16.86 o
  -3  -1   4      853.74      843.48     18.01 o
  -2  -1   4       30.20       25.47      1.61 o
  -1  -1   4     1051.19     1069.97     21.19 o
   0  -1   4      450.14      451.26     11.27 o
   1  -1   4       14.16       18.78      1.13 o
   2  -1   4      196.92      205.24      4.56 o
   3  -1   4      396.66      410.55     10.98 o
   4  -1   4      206.22      195.14      8.83 o
   5  -1   4       20.41       27.63      8.19 o
  -6   0   4        0.89       -1.86      2.88 o
  -5   0   4      195.49      191.40     14.57 o
  -4   0   4      337.00      349.75      9.39 o
  -3   0   4      455.83      460.86     11.07 o
  -2   0   4      713.14      716.75     24.67 o
  -1   0   4      722.64      759.78     16.30 o
   0   0   4      147.55      170.30      4.39 o
   1   0   4        5.84       11.80      1.06 o
   2   0   4      214.89      201.93      5.68 o
   3   0   4      159.92      173.22      9.83 o
   4   0   4       24.34       28.86      5.94 o
   5   0   4       53.93       68.88     10.40 o
  -6   1   4       25.56       18.81      6.42 o
  -5   1   4       64.90       67.65      7.26 o
  -4   1   4       27.93       23.07      2.65 o
  -3   1   4       91.57       85.81      4.07 o
  -2   1   4      344.66      331.77      7.51 o
  -1   1   4      279.68      269.65      8.18 o
   0   1   4      366.04      359.03     10.57 o
   1   1   4      123.23      135.16      4.61 o
   2   1   4      239.13      276.76      8.45 o
   3   1   4      409.69      403.59     17.50 o
   4   1   4       34.98       32.75      5.97 o
   5   1   4      198.37      168.26     15.30 o
  -6   2   4       53.89       34.36      9.17 o
  -5   2   4       75.18       64.69      7.56 o
  -4   2   4       40.46       43.68      3.03 o
  -3   2   4      356.05      335.33      9.06 o
  -2   2   4      243.97      225.73      8.34 o
  -1   2   4     3265.41     3558.60     80.16 o
   0   2   4      440.61      409.57      8.91 o
   1   2   4       39.38       36.05      9.10 o
   2   2   4      186.39      179.38      6.27 o
   3   2   4      308.75      303.33     11.75 o
   4   2   4      194.14      191.18     14.54 o
   5   2   4       25.52       14.13      5.97 o
  -6   3   4        4.82        6.39      6.26 o
  -5   3   4      342.79      370.25     24.47 o
  -4   3   4       32.79       27.96      2.80 o
  -3   3   4     1118.91     1144.50     37.04 o
  -2   3   4       40.53       29.24      2.79 o
  -1   3   4     2030.49     1957.94     41.29 o
   0   3   4      657.38      608.96     15.84 o
   1   3   4      294.67      295.83     10.58 o
   2   3   4      389.51      398.02     11.71 o
   3   3   4       61.15       59.63      4.63 o
   4   3   4       35.97       37.47      5.77 o
   5   3   4       25.08       26.46      6.95 o
  -5   4   4       55.44       60.44     10.68 o
  -4   4   4       10.63        7.93      1.52 o
  -3   4   4      344.75      340.31     10.67 o
  -2   4   4      299.99      303.05     10.30 o
  -1   4   4      285.64      290.40      9.54 o
   0   4   4      614.68      591.79     19.34 o
   1   4   4      862.12      868.09     21.36 o
   2   4   4      252.96      252.34      8.58 o
   3   4   4       89.96       83.97      7.86 o
   4   4   4        1.89        9.93      5.56 o
  -5   5   4       24.39       28.40      6.35 o
  -4   5   4       82.99       75.02      5.87 o
  -3   5   4      171.68      177.78     12.85 o
  -2   5   4      220.01      217.63      8.59 o
  -1   5   4       31.71       29.73      3.71 o
   0   5   4     1217.31     1188.56     30.07 o
   1   5   4      820.53      840.72     25.86 o
   2   5   4       13.67        9.60      4.44 o
   3   5   4        3.95        8.07      3.95 o
   4   5   4        0.48       -0.19      2.69 o
  -5   6   4       47.03       47.14      9.67 o
  -4   6   4      289.69      293.83     15.57 o
  -3   6   4       58.55       62.14      5.11 o
  -2   6   4       23.46       35.56      8.20 o
  -1   6   4      121.61      114.50      6.98 o
   0   6   4       13.99       11.88      3.05 o
   1   6   4      668.62      681.53     22.24 o
   2   6   4       90.44       68.65      5.51 o
   3   6   4      218.18      192.19      9.60 o
   4   6   4       31.27       14.29      6.39 o
  -5   7   4      161.88      189.31     21.65 o
  -4   7   4       80.40       75.80      6.59 o
  -3   7   4        5.86        6.66      4.71 o
  -2   7   4       22.42       19.51      3.81 o
  -1   7   4        0.90        1.34      0.85 o
   0   7   4      120.89      108.60     10.16 o
   1   7   4      166.08      185.11     12.04 o
   2   7   4      178.96      148.86      8.89 o
   3   7   4      160.34      176.90      9.68 o
  -4   8   4       67.79       72.09      7.29 o
  -3   8   4        7.98        5.99      2.35 o
  -2   8   4      470.07      447.05     18.46 o
  -1   8   4       66.63       62.21      6.04 o
   0   8   4       74.58       73.51      6.14 o
   1   8   4      107.02      105.74      8.85 o
   2   8   4      174.79      159.75     11.02 o
   3   8   4       97.64      104.60      7.56 o
  -4   9   4       50.79       51.21     19.36 o
  -3   9   4      212.69      226.18     12.70 o
  -2   9   4      214.21      218.87     12.02 o
  -1   9   4        9.53       13.58      3.29 o
   0   9   4       37.60       39.73      6.48 o
   1   9   4       31.68       42.17      6.29 o
   2   9   4       99.21       93.41      7.46 o
  -3  10   4       88.01       82.83      9.61 o
  -2  10   4       96.18      101.60     23.83 o
  -1  10   4      118.05      113.57      8.76 o
   0  10   4        6.33        9.55      4.46 o
   1  10   4       17.39       20.55      5.41 o
   2  10   4       71.85       72.75      7.40 o
  -2  11   4      137.11      158.61     11.63 o
  -1  11   4       50.79       70.74      9.83 o
   0  11   4       66.01      102.20     11.38 o
   1  11   4        0.50        4.80      3.86 o
  -1 -14   5        9.57       11.00      5.18 o
   0 -14   5       11.82       11.66      5.66 o
   1 -14   5      110.67      114.06     13.47 o
  -2 -13   5        3.73        1.20      3.51 o
  -1 -13   5      127.94      118.86      9.66 o
   0 -13   5       26.64       28.78      9.20 o
   1 -13   5       39.07       46.67      6.47 o
   2 -13   5        2.29        6.20      6.81 o
  -3 -12   5       44.32       39.29      7.40 o
  -2 -12   5       69.21       71.09      9.07 o
  -1 -12   5      153.02      173.35     11.17 o
   0 -12   5       90.63       86.06      8.11 o
   1 -12   5       87.81       87.07      4.66 o
   2 -12   5       58.79       61.49      9.59 o
   3 -12   5       85.23       73.18     15.55 o
  -4 -11   5        0.75        0.44      1.61 o
  -3 -11   5      139.85      128.53      7.20 o
  -2 -11   5      320.08      303.81     12.13 o
  -1 -11   5      282.33      259.52     13.24 o
   0 -11   5      162.13      158.56     10.19 o
   1 -11   5       17.31       15.80      2.16 o
   2 -11   5       97.39       94.37      4.81 o
   3 -11   5        0.48        1.39      5.56 o
   4 -11   5        7.41        7.33      8.98 o
  -4 -10   5      104.00      104.26      6.19 o
  -3 -10   5      107.87      107.81      6.12 o
  -2 -10   5      401.73      420.81     13.74 o
  -1 -10   5       10.85        9.50      2.74 o
   0 -10   5        2.94        5.53      2.05 o
   1 -10   5      201.05      196.18     10.69 o
   2 -10   5        8.71       12.63      1.91 o
   3 -10   5       34.49       21.78      7.78 o
   4 -10   5       22.39        6.35      8.91 o
  -4  -9   5       17.34       20.33      4.41 o
  -3  -9   5       96.46       94.60      5.44 o
  -2  -9   5      123.05      119.04      5.54 o
  -1  -9   5      396.50      419.91     12.56 o
   0  -9   5       23.47       22.61      2.65 o
   1  -9   5      412.97      414.83     10.37 o
   2  -9   5       43.12       47.65      2.85 o
   3  -9   5       23.12       33.64      4.16 o
   4  -9   5       31.25       36.10     10.72 o
  -5  -8   5        2.46        2.83      2.62 o
  -4  -8   5      195.85      197.25      8.43 o
  -3  -8   5        1.70        0.93      0.98 o
  -2  -8   5      369.97      393.53     11.75 o
  -1  -8   5      235.26      224.01      7.83 o
   0  -8   5       93.93       83.90      4.33 o
   1  -8   5      255.18      259.83      7.13 o
   2  -8   5      116.10      118.43      3.69 o
   3  -8   5       17.54       23.00      4.41 o
   4  -8   5        3.80        4.15      1.69 o
   5  -8   5       45.87       51.46     12.99 o
  -5  -7   5       38.44       40.41      3.75 o
  -4  -7   5      254.99      252.64     18.41 o
  -3  -7   5        7.97        9.04      1.61 o
  -2  -7   5      349.32      413.90     14.01 o
  -1  -7   5      110.29      112.75      4.84 o
   0  -7   5      332.44      307.02      9.40 o
   1  -7   5      349.26      327.13      9.77 o
   2  -7   5      125.90      129.39      3.76 o
   3  -7   5       27.40       30.20      3.49 o
   4  -7   5      205.13      218.53      9.75 o
   5  -7   5       61.34       77.97      7.30 o
  -5  -6   5        6.31        2.75      2.50 o
  -4  -6   5      376.17      349.96     18.84 o
  -3  -6   5       86.89       83.28      4.54 o
  -2  -6   5      277.18      304.69     11.53 o
  -1  -6   5      437.75      432.99      9.86 o
   0  -6   5      718.05      717.04     17.40 o
   1  -6   5      642.59      603.85     12.59 o
   2  -6   5      198.60      191.87      5.51 o
   3  -6   5      690.11      658.73     20.47 o
   4  -6   5        8.37        7.68      1.97 o
   5  -6   5       35.60       23.80      7.97 o
  -5  -5   5      168.41      156.62      9.17 o
  -4  -5   5      404.74      387.36     20.34 o
  -3  -5   5       59.41       70.52      3.99 o
  -2  -5   5      278.26      278.82      8.82 o
  -1  -5   5     2003.24     2185.73     47.99 o
   0  -5   5      823.73      836.56     17.60 o
   1  -5   5        7.30        8.34      1.08 o
   2  -5   5      771.82      777.48     14.24 o
   3  -5   5        1.20        3.26      3.54 o
   4  -5   5       35.72       38.85      7.52 o
   5  -5   5        4.92        7.11      5.15 o
  -6  -4   5       60.71       47.26      8.22 o
  -5  -4   5      177.68      159.23      9.36 o
  -4  -4   5        1.36        3.26      2.32 o
  -3  -4   5      286.23      298.79      9.33 o
  -2  -4   5     1467.37     1626.80     36.83 o
  -1  -4   5       26.74       50.81      2.80 o
   0  -4   5      383.81      367.36     11.18 o
   1  -4   5      502.71      575.84     10.11 o
   2  -4   5     1098.12     1126.56     17.90 o
   3  -4   5       51.22       52.48      2.58 o
   4  -4   5       22.04       24.43      2.92 o
   5  -4   5       63.97       87.56     10.27 o
  -6  -3   5       17.56       18.33      5.91 o
  -5  -3   5       11.83       14.33      9.15 o
  -4  -3   5      157.70      153.57      6.63 o
  -3  -3   5      336.36      340.08     10.11 o
  -2  -3   5      160.99      127.56      5.03 o
  -1  -3   5       86.65      112.98      5.20 o
   0  -3   5      646.75      639.43     15.32 o
   1  -3   5      101.58      105.54      2.92 o
   2  -3   5      354.52      373.78      7.19 o
   3  -3   5       93.10      103.94      5.29 o
   4  -3   5       49.21       55.56      5.68 o
   5  -3   5       47.63       43.38      5.71 o
  -6  -2   5      101.37       94.58     11.44 o
  -5  -2   5        4.60        4.77      2.41 o
  -4  -2   5      502.56      478.53     11.88 o
  -3  -2   5      178.94      175.04      5.62 o
  -2  -2   5       67.88       75.11      2.74 o
  -1  -2   5      169.85      148.64      9.12 o
   0  -2   5      158.43      155.46      5.49 o
   1  -2   5      416.79      393.87      8.58 o
   2  -2   5       56.03       56.40      2.27 o
   3  -2   5      163.53      168.02      8.41 o
   4  -2   5       58.74       63.92      5.68 o
   5  -2   5       15.52       17.48      7.21 o
  -6  -1   5       31.82       23.68      6.76 o
  -5  -1   5       21.49       17.37      4.06 o
  -4  -1   5      276.27      273.94      8.03 o
  -3  -1   5      107.36      106.84      4.06 o
  -2  -1   5       57.53       57.70      2.81 o
  -1  -1   5      840.16      900.18     18.52 o
   0  -1   5     1481.26     1566.88     36.35 o
   1  -1   5      476.99      461.62      8.52 o
   2  -1   5      207.36      194.46     10.24 o
   3  -1   5       30.70       36.68      2.24 o
   4  -1   5      385.28      392.62     19.87 o
   5  -1   5        1.75        0.63      4.55 o
  -6   0   5       27.57       12.08      6.45 o
  -5   0   5       86.86       85.97      7.93 o
  -4   0   5       31.46       24.52      3.02 o
  -3   0   5     1073.90     1052.39     22.37 o
  -2   0   5      493.52      475.56     14.73 o
  -1   0   5     2287.08     2487.51     67.18 o
   0   0   5     1088.18     1151.01     28.12 o
   1   0   5      183.32      176.71      4.73 o
   2   0   5      355.46      343.16      9.14 o
   3   0   5      256.00      271.25      7.51 o
   4   0   5       77.21       84.15      9.58 o
   5   0   5       50.78       38.25      8.25 o
  -6   1   5       64.14       52.50     10.59 o
  -5   1   5      191.92      173.67     11.23 o
  -4   1   5      490.64      487.74     12.53 o
  -3   1   5      126.37      107.79      4.39 o
  -2   1   5     1217.32     1254.60     25.65 o
  -1   1   5       10.08       28.23      3.20 o
   0   1   5     1600.65     1582.61     33.92 o
   1   1   5      252.80      254.63      6.39 o
   2   1   5       21.51       22.77      2.38 o
   3   1   5      103.86      103.76      4.67 o
   4   1   5       29.92       30.54      6.01 o
   5   1   5       13.02       17.92      5.94 o
  -6   2   5      101.15       97.90     14.16 o
  -5   2   5      129.11      113.34      9.95 o
  -4   2   5        9.64       13.30      1.99 o
  -3   2   5      228.28      230.72      8.01 o
  -2   2   5       86.17       68.26      5.14 o
  -1   2   5      530.90      540.57     24.67 o
   0   2   5      525.58      526.40     12.76 o
   1   2   5       29.87       18.37      1.78 o
   2   2   5       51.16       47.01      3.20 o
   3   2   5      176.39      168.98      8.17 o
   4   2   5       49.31       51.46      6.56 o
   5   2   5        0.64        2.56      3.73 o
  -6   3   5        1.43       12.39      7.40 o
  -5   3   5      209.40      191.18     17.10 o
  -4   3   5        9.79        7.31      2.20 o
  -3   3   5      339.61      343.37     10.84 o
  -2   3   5      268.28      270.18      9.36 o
  -1   3   5      320.25      340.92      8.88 o
   0   3   5       91.97       69.58      3.76 o
   1   3   5       78.30       73.00      3.48 o
   2   3   5      203.67      192.21     10.50 o
   3   3   5       42.44       39.61     11.08 o
   4   3   5        3.97        2.82      2.54 o
  -5   4   5      126.27      137.31     16.31 o
  -4   4   5        1.37        3.33      3.45 o
  -3   4   5      295.80      307.23     10.34 o
  -2   4   5      215.00      230.24      8.76 o
  -1   4   5       34.29       34.36      5.08 o
   0   4   5       13.44       16.85      2.83 o
   1   4   5      391.26      432.76     14.90 o
   2   4   5      190.79      183.90      9.41 o
   3   4   5       29.28       30.39      3.26 o
   4   4   5      117.73      132.26     19.79 o
  -5   5   5       16.27        2.05      6.54 o
  -4   5   5      138.61      144.99     17.83 o
  -3   5   5       72.68       89.03      5.08 o
  -2   5   5       94.35       99.76      5.77 o
  -1   5   5        1.20        4.78      1.75 o
   0   5   5      609.80      590.59     20.27 o
   1   5   5     1181.86     1244.27     74.08 o
   2   5   5       55.55       55.52      5.05 o
   3   5   5      119.36      123.85      7.32 o
   4   5   5       65.30       81.49     16.15 o
  -5   6   5       38.64       37.42      8.25 o
  -4   6   5      141.64      143.01      8.12 o
  -3   6   5      195.63      204.89      9.29 o
  -2   6   5        1.00        3.33      2.80 o
  -1   6   5     2170.74     2256.93     65.56 o
   0   6   5        6.60        8.66      2.37 o
   1   6   5      583.45      613.05     28.73 o
   2   6   5        0.68       -0.36      1.38 o
   3   6   5       59.68       70.18      5.48 o
  -5   7   5      152.48      131.15     19.03 o
  -4   7   5      133.41      136.50      9.53 o
  -3   7   5       75.39       74.50      9.67 o
  -2   7   5      190.86      196.55     10.74 o
  -1   7   5       81.34       71.10      6.46 o
   0   7   5        7.85       19.54      4.80 o
   1   7   5       78.52       85.25      7.97 o
   2   7   5       66.74       62.19     16.12 o
   3   7   5       37.39       34.88      4.48 o
  -4   8   5       15.30        8.18      4.05 o
  -3   8   5       21.96       20.52      4.22 o
  -2   8   5       61.20       71.91      7.17 o
  -1   8   5       42.74       43.35      5.41 o
   0   8   5      102.55      119.49     10.27 o
   1   8   5       22.55       18.40      4.52 o
   2   8   5       73.71       67.09      8.33 o
   3   8   5       36.66       41.19      5.13 o
  -3   9   5       28.82       30.59      5.53 o
  -2   9   5       84.36       89.00      8.23 o
  -1   9   5       33.94       39.36      6.42 o
   0   9   5       52.10       57.47      7.93 o
   1   9   5       18.84       21.65      5.18 o
   2   9   5       11.37        7.54      3.00 o
  -3  10   5        4.65        1.74      3.00 o
  -2  10   5       64.90       65.98      9.01 o
  -1  10   5      112.20      128.56     12.33 o
   0  10   5        2.85        1.64      3.45 o
   1  10   5       18.82       22.25      5.59 o
  -1 -14   6       18.30       19.12      6.39 o
   0 -14   6       20.23       13.90      4.38 o
   1 -14   6       70.43       62.38      7.87 o
  -2 -13   6       54.77       60.34      9.20 o
  -1 -13   6      135.90      115.81      9.95 o
   0 -13   6       22.28       23.71      4.97 o
   1 -13   6        6.27        7.39      2.61 o
   2 -13   6        0.37        3.70      2.73 o
  -3 -12   6       35.43       33.92      7.14 o
  -2 -12   6      102.96       98.18     10.78 o
  -1 -12   6       93.00       89.57     11.38 o
   0 -12   6       47.51       36.22      5.29 o
   1 -12   6       17.12       18.54      2.48 o
   2 -12   6       32.84       30.16      4.25 o
   3 -12   6       55.79       46.31     13.97 o
  -4 -11   6       14.72       15.71      5.25 o
  -3 -11   6        9.45        5.34      3.76 o
  -2 -11   6      251.22      236.85     12.45 o
  -1 -11   6       21.17       27.56      4.64 o
   0 -11   6      418.91      397.29     17.61 o
   1 -11   6       40.22       41.22      3.39 o
   2 -11   6      112.69      100.25      5.15 o
   3 -11   6        5.58       24.43     11.70 o
  -4 -10   6       47.41       52.97      4.83 o
  -3 -10   6      129.84      147.25     13.21 o
  -2 -10   6      190.00      198.91      7.92 o
  -1 -10   6      791.27      782.91     20.89 o
   0 -10   6       19.24       15.57      3.29 o
   1 -10   6      283.95      272.23      9.15 o
   2 -10   6        7.06        9.77      1.80 o
   3 -10   6       12.81       16.85      3.01 o
   4 -10   6       14.18       19.09     10.46 o
  -4  -9   6       69.69       67.89      5.10 o
  -3  -9   6      175.73      176.93      8.06 o
  -2  -9   6        5.44        6.36      1.69 o
  -1  -9   6      717.08      706.10     18.91 o
   0  -9   6       33.21       32.09      2.72 o
   1  -9   6      383.40      376.27     41.09 o
   2  -9   6      105.48      105.24      5.06 o
   3  -9   6       11.03       11.17      3.02 o
   4  -9   6       15.60       22.89      9.10 o
  -5  -8   6       45.78       42.67      4.24 o
  -4  -8   6       57.69       62.45      4.74 o
  -3  -8   6      143.60      152.41      6.34 o
  -2  -8   6        1.67        2.74      1.46 o
  -1  -8   6      409.59      407.51      9.99 o
   0  -8   6      183.98      176.93      8.51 o
   1  -8   6      435.23      433.72     13.61 o
   2  -8   6      215.94      226.31      7.91 o
   3  -8   6       11.29       17.10      7.70 o
   4  -8   6        1.15        7.33      5.28 o
  -5  -7   6       96.69       95.15      9.99 o
  -4  -7   6      266.19      285.03     17.07 o
  -3  -7   6       41.99       47.61      4.36 o
  -2  -7   6        1.13        2.40      0.77 o
  -1  -7   6       44.53       42.81      2.48 o
   0  -7   6      627.90      622.56     15.82 o
   1  -7   6       97.57       94.89      3.57 o
   2  -7   6       58.81       62.58      2.86 o
   3  -7   6        5.18       19.79      7.33 o
   4  -7   6        0.38       -1.23      4.17 o
   5  -7   6       48.84       44.51     11.57 o
  -5  -6   6       58.68       55.99      5.88 o
  -4  -6   6      147.82      166.96     12.14 o
  -3  -6   6        7.05        9.53      1.86 o
  -2  -6   6       29.69       26.15      3.17 o
  -1  -6   6       54.47       47.86      2.96 o
   0  -6   6        8.91        6.96      1.25 o
   1  -6   6      261.25      267.71      6.81 o
   2  -6   6        2.05        3.65      0.67 o
   3  -6   6     1014.95     1001.63     49.19 o
   4  -6   6        5.45       11.60      5.53 o
   5  -6   6       32.24       23.17      7.84 o
  -5  -5   6       36.89       44.50      5.33 o
  -4  -5   6      384.80      373.76     20.64 o
  -3  -5   6       97.26      101.85      5.03 o
  -2  -5   6      140.33      141.68      5.73 o
  -1  -5   6       66.61       60.55      3.26 o
   0  -5   6      488.08      487.16     11.48 o
   1  -5   6       26.85       29.41      1.83 o
   2  -5   6      868.19      883.99     16.70 o
   3  -5   6      434.66      447.91     26.68 o
   4  -5   6       14.19       22.79      6.51 o
   5  -5   6        6.87        8.76      5.85 o
  -5  -4   6      212.31      200.19     10.97 o
  -4  -4   6       35.71       39.22      3.57 o
  -3  -4   6      582.76      595.44     16.09 o
  -2  -4   6     1327.14     1514.70     34.95 o
  -1  -4   6      104.44       87.90      6.32 o
   0  -4   6      171.76      181.43      6.98 o
   1  -4   6       40.07       33.18      1.62 o
   2  -4   6      659.12      660.17     11.77 o
   3  -4   6      172.69      160.58     13.43 o
   4  -4   6       43.82       58.83      8.76 o
   5  -4   6       25.93        8.66      5.06 o
  -6  -3   6       61.12       47.92      8.95 o
  -5  -3   6        5.35        4.57      2.56 o
  -4  -3   6      272.40      271.20      8.10 o
  -3  -3   6      902.69      897.09     19.62 o
  -2  -3   6     1242.97     1314.24     25.87 o
  -1  -3   6       28.21       19.11      1.99 o
   0  -3   6      490.87      472.65     12.29 o
   1  -3   6      502.49      525.83      9.43 o
   2  -3   6       62.80       60.01      3.16 o
   3  -3   6      107.18      125.24     10.65 o
   4  -3   6      140.48      135.35     11.41 o
  -6  -2   6       60.16       67.20     10.75 o
  -5  -2   6        1.55        3.13      2.21 o
  -4  -2   6      408.32      416.31     11.26 o
  -3  -2   6      786.21      812.72     18.05 o
  -2  -2   6      752.10      751.54     16.46 o
  -1  -2   6      620.04      647.27     14.04 o
   0  -2   6      469.53      500.25     17.28 o
   1  -2   6        2.51        4.43      0.86 o
   2  -2   6        7.90        6.07      1.29 o
   3  -2   6      100.21      100.10      5.86 o
   4  -2   6      124.69      134.41      7.96 o
   5  -2   6        2.49        4.96      5.34 o
  -6  -1   6       96.71       92.14     12.52 o
  -5  -1   6       41.33       45.86      6.05 o
  -4  -1   6      229.24      237.45      8.95 o
  -3  -1   6      121.19      116.20      4.61 o
  -2  -1   6       66.20       64.57      3.11 o
  -1  -1   6      445.73      427.48     12.17 o
   0  -1   6       52.66       48.12      4.01 o
   1  -1   6       92.71      105.05      4.22 o
   2  -1   6       87.46       87.06      3.69 o
   3  -1   6       49.43       51.64      7.28 o
   4  -1   6      143.17      128.65      7.22 o
   5  -1   6        4.45        3.95      4.84 o
  -6   0   6       25.59       15.20      7.08 o
  -5   0   6      123.89      122.67     10.34 o
  -4   0   6      205.62      205.80      8.39 o
  -3   0   6       30.49       32.58      2.61 o
  -2   0   6      498.16      487.72     11.84 o
  -1   0   6       73.35       68.44      5.13 o
   0   0   6     2154.56     2261.10     48.03 o
   1   0   6      104.92      101.16      3.45 o
   2   0   6        7.65        7.77      1.53 o
   3   0   6       36.99       35.09      6.39 o
   4   0   6       86.75       66.79      8.53 o
   5   0   6       73.62       67.36     10.02 o
  -6   1   6       38.57       36.70      9.77 o
  -5   1   6        0.68        4.23      4.27 o
  -4   1   6      399.88      384.64     14.73 o
  -3   1   6       23.73       21.29      2.22 o
  -2   1   6     1264.08     1350.08     33.27 o
  -1   1   6       30.81       22.51      2.14 o
   0   1   6     1695.57     1622.73     35.18 o
   1   1   6      288.49      274.17      6.12 o
   2   1   6       30.71       28.87      2.58 o
   3   1   6      153.15      153.17      6.70 o
   4   1   6       32.90       34.22     10.24 o
  -5   2   6      392.40      395.35     26.46 o
  -4   2   6       76.73       85.10      6.38 o
  -3   2   6       19.30       16.51      2.34 o
  -2   2   6      462.91      456.17     13.66 o
  -1   2   6      362.72      356.29     11.01 o
   0   2   6      397.06      376.28     10.05 o
   1   2   6      280.11      267.82      8.36 o
   2   2   6      435.80      406.64     17.02 o
   3   2   6      128.94      129.12      6.01 o
   4   2   6       49.66       48.81     24.97 o
  -5   3   6      154.02      148.79     17.01 o
  -4   3   6       21.20       30.38      7.52 o
  -3   3   6      146.48      155.02      6.74 o
  -2   3   6      246.18      252.21      9.18 o
  -1   3   6      385.75      402.85      9.39 o
   0   3   6       54.15       57.00      7.47 o
   1   3   6     1256.40     1279.61     37.40 o
   2   3   6      498.09      475.56     19.13 o
   3   3   6       16.41       19.63      3.60 o
   4   3   6        3.49        7.30      4.00 o
  -5   4   6      115.08      106.11     15.81 o
  -4   4   6       74.98       78.72      6.89 o
  -3   4   6      456.61      494.74     25.18 o
  -2   4   6      153.63      157.27      8.91 o
  -1   4   6       58.00       58.74      2.58 o
   0   4   6      240.81      221.36     21.45 o
   1   4   6        2.40        4.24      2.66 o
   2   4   6      416.10      419.20     31.77 o
   3   4   6       45.17       39.88      5.23 o
   4   4   6       69.84       55.29     14.64 o
  -5   5   6       55.51       41.19     11.66 o
  -4   5   6      342.14      336.47     15.61 o
  -3   5   6      172.87      187.76     14.94 o
  -2   5   6        3.83        9.60      2.30 o
  -1   5   6        7.48       14.39      2.38 o
   0   5   6       47.07       54.43      5.19 o
   1   5   6      193.71      180.43     11.98 o
   2   5   6       88.06       84.81     18.32 o
   3   5   6       68.83       69.19      5.48 o
  -5   6   6       83.76       78.56     11.12 o
  -4   6   6       43.68       46.50      9.33 o
  -3   6   6      114.58      115.28      7.33 o
  -2   6   6       35.04       26.68      3.74 o
  -1   6   6      361.66      353.24     15.19 o
   0   6   6       37.84       41.15      4.71 o
   1   6   6       83.00       85.38      8.06 o
   2   6   6       75.97       74.23      6.40 o
   3   6   6       97.88       92.55      6.90 o
  -4   7   6       74.64       85.94      8.42 o
  -3   7   6      101.17      106.23      8.46 o
  -2   7   6      194.08      204.27     13.66 o
  -1   7   6      259.42      234.39     11.90 o
   0   7   6        5.80        6.35      3.16 o
   1   7   6       27.19       29.68      5.47 o
   2   7   6       33.69       38.23      5.14 o
   3   7   6       69.87       69.18      6.22 o
  -4   8   6       26.41       34.21      9.74 o
  -3   8   6       62.34       60.34      7.15 o
  -2   8   6      199.50      229.97     12.70 o
  -1   8   6      108.52      100.40      7.91 o
   0   8   6      115.36      113.92     10.49 o
   1   8   6        3.45        3.45      2.40 o
   2   8   6       19.65       18.15      8.36 o
  -3   9   6       83.97       96.96      9.64 o
  -2   9   6      115.92      121.42     12.61 o
  -1   9   6      191.71      237.04     17.48 o
   0   9   6       45.83       50.48      8.19 o
   1   9   6       86.06      106.62     10.43 o
  -2  10   6       21.81       17.65      4.60 o
  -1  10   6      256.48      265.59     19.35 o
   0  10   6       22.50       27.18      6.92 o
  -1 -14   7       28.26       25.73      6.86 o
   0 -14   7       54.93       54.31     19.17 o
   1 -14   7       26.52       29.36      5.93 o
  -2 -13   7       79.45       79.03     10.37 o
  -1 -13   7      188.53      183.18     11.74 o
   0 -13   7      132.51      132.54     10.22 o
   1 -13   7      102.72       97.05     11.32 o
   2 -13   7        4.15        9.04      3.09 o
  -3 -12   7       90.59       87.09     10.75 o
  -2 -12   7       98.45      110.00     10.97 o
  -1 -12   7      291.04      286.64     14.76 o
   0 -12   7        3.17        4.10      2.20 o
   1 -12   7        1.25        1.40      2.87 o
   2 -12   7       73.73       73.24      4.66 o
   3 -12   7        3.97       10.18      4.92 o
  -4 -11   7       61.31       68.06      9.55 o
  -3 -11   7       12.20       17.54      5.37 o
  -2 -11   7      102.33      106.15      6.05 o
  -1 -11   7       24.59       20.85      2.61 o
   0 -11   7      115.31      128.64      9.07 o
   1 -11   7       17.39       17.15      2.34 o
   2 -11   7      142.89      136.00      6.32 o
   3 -11   7       17.44       24.15      3.99 o
  -4 -10   7        2.75       -0.35      3.00 o
  -3 -10   7      184.61      181.83      8.67 o
  -2 -10   7        5.63        4.96      1.55 o
  -1 -10   7      208.91      204.42      7.88 o
   0 -10   7       64.56       64.37      3.52 o
   1 -10   7       60.12       60.05      3.89 o
   2 -10   7       96.59       94.26      5.00 o
   3 -10   7       23.35       33.25     17.97 o
   4 -10   7        4.23        3.26      8.88 o
  -4  -9   7       37.16       29.10      3.65 o
  -3  -9   7      252.81      252.30     10.43 o
  -2  -9   7        9.96        8.56      1.40 o
  -1  -9   7      258.07      267.00      7.60 o
   0  -9   7       30.31       27.83      2.77 o
   1  -9   7       83.37       83.60      5.36 o
   2  -9   7       83.47       83.09      6.22 o
   3  -9   7       36.05       37.55      8.50 o
   4  -9   7        1.01        3.67      8.25 o
  -5  -8   7       53.47       49.84      4.76 o
  -4  -8   7        2.79        3.90      1.54 o
  -3  -8   7      286.08      295.20      8.55 o
  -2  -8   7       68.71       70.61      3.44 o
  -1  -8   7      138.74      144.78      4.99 o
   0  -8   7      141.01      133.22      5.14 o
   1  -8   7      157.10      145.56      4.93 o
   2  -8   7      219.86      224.66      8.06 o
   3  -8   7       46.57       53.02      5.50 o
  -5  -7   7      100.92      105.99     11.51 o
  -4  -7   7      189.00      175.06     13.18 o
  -3  -7   7      504.26      508.67     15.14 o
  -2  -7   7       66.80       77.13      5.04 o
  -1  -7   7      117.57      118.00      4.24 o
   0  -7   7      848.05      841.12     21.05 o
   1  -7   7      408.73      423.44     11.33 o
   2  -7   7        0.59        0.67      0.52 o
   3  -7   7      299.29      315.05     13.34 o
   4  -7   7        1.18        0.92      5.34 o
  -5  -6   7       75.68       79.18      7.17 o
  -4  -6   7      355.00      336.55     19.91 o
  -3  -6   7        4.45        6.47      1.77 o
  -2  -6   7      229.47      248.42      8.61 o
  -1  -6   7     1045.21     1106.89     23.62 o
   0  -6   7       37.51       35.14      2.47 o
   1  -6   7      181.01      173.01      5.92 o
   2  -6   7       82.37       74.14      2.78 o
   3  -6   7      366.25      375.12     25.26 o
   4  -6   7        8.09        6.99      4.71 o
  -5  -5   7       42.62       39.20      5.28 o
  -4  -5   7       21.46       27.06      5.41 o
  -3  -5   7      173.32      159.01      6.70 o
  -2  -5   7      356.87      374.51     11.38 o
  -1  -5   7      279.34      238.97     10.92 o
   0  -5   7        1.84        3.77      1.18 o
   1  -5   7      151.79      143.19      3.53 o
   2  -5   7       48.79       50.26      2.63 o
   3  -5   7      106.08      116.28     12.61 o
   4  -5   7       26.35       19.76      6.51 o
   5  -5   7       14.04       25.76      7.65 o
  -5  -4   7      131.41      118.86     21.80 o
  -4  -4   7        2.98        1.40      1.84 o
  -3  -4   7      540.57      519.65     16.70 o
  -2  -4   7      297.16      305.93      9.83 o
  -1  -4   7       22.56       23.61      2.33 o
   0  -4   7       96.43       99.50      4.17 o
   1  -4   7       54.50       60.61      3.54 o
   2  -4   7       90.99       84.36      3.80 o
   3  -4   7       30.41       30.76      6.95 o
   4  -4   7       45.49       60.69      9.23 o
   5  -4   7       10.42       17.23      5.75 o
  -5  -3   7       33.17       36.71      5.35 o
  -4  -3   7       34.12       37.49      3.56 o
  -3  -3   7      314.85      306.27     10.52 o
  -2  -3   7       38.68       43.50      2.67 o
  -1  -3   7       16.80       17.72      2.03 o
   0  -3   7      328.20      308.28     19.50 o
   1  -3   7      460.46      450.81     11.16 o
   2  -3   7      159.82      166.73      5.83 o
   3  -3   7       52.30       55.06      6.82 o
   4  -3   7        8.29        8.44      3.45 o
  -6  -2   7       17.55        7.78      5.75 o
  -5  -2   7       20.77       17.45      4.08 o
  -4  -2   7      100.50       98.33      5.51 o
  -3  -2   7        4.18        7.34      1.42 o
  -2  -2   7     1073.79     1051.07     22.33 o
  -1  -2   7      315.86      313.93      8.00 o
   0  -2   7     1278.61     1297.09     39.34 o
   1  -2   7      558.09      570.04     13.47 o
   2  -2   7       88.31       80.36      3.78 o
   3  -2   7       77.90       78.67      8.33 o
   4  -2   7      106.52       97.94      6.93 o
  -6  -1   7       42.94       30.72      8.72 o
  -5  -1   7      111.41      118.21     20.61 o
  -4  -1   7      203.11      191.16     11.92 o
  -3  -1   7      931.47      936.40     20.83 o
  -2  -1   7      194.05      186.92      7.37 o
  -1  -1   7      950.09      993.16     31.63 o
   0  -1   7       59.59       46.98      5.69 o
   1  -1   7      639.34      601.64     15.06 o
   2  -1   7      182.98      179.93      6.06 o
   3  -1   7       15.79       14.38      3.04 o
   4  -1   7       67.37       50.70      4.74 o
  -5   0   7      209.31      193.03     12.06 o
  -4   0   7      341.97      337.06     13.68 o
  -3   0   7       19.13       20.34      2.32 o
  -2   0   7      472.26      484.42     15.80 o
  -1   0   7       41.88       39.17      7.51 o
   0   0   7      523.32      524.00     13.37 o
   1   0   7      359.26      367.43     19.56 o
   2   0   7       40.73       43.28      4.27 o
   3   0   7       52.42       56.85      4.15 o
   4   0   7       53.79       48.62      9.28 o
  -5   1   7        1.26        1.40      3.00 o
  -4   1   7      328.58      326.69     12.10 o
  -3   1   7       16.89       14.78      2.24 o
  -2   1   7      501.70      502.21     17.48 o
  -1   1   7      183.11      181.52      6.66 o
   0   1   7      307.64      300.94      8.73 o
   1   1   7      123.83      114.49      3.91 o
   2   1   7       44.13       44.15      3.36 o
   3   1   7       52.49       54.49      4.41 o
   4   1   7       28.33       13.09      6.95 o
  -5   2   7       65.05       57.88     11.51 o
  -4   2   7      245.17      238.64     11.91 o
  -3   2   7        6.95        5.90      1.81 o
  -2   2   7      311.40      300.50     10.29 o
  -1   2   7      245.84      241.12      6.35 o
   0   2   7       23.68       24.54      2.19 o
   1   2   7       15.79       19.92      3.05 o
   2   2   7       92.08       85.70      6.86 o
   3   2   7       78.86       84.46      8.17 o
   4   2   7       11.63        9.17      6.07 o
  -5   3   7       34.06       35.56     10.84 o
  -4   3   7       13.11       24.00      5.33 o
  -3   3   7      182.69      186.71     10.35 o
  -2   3   7       57.16       82.41      4.79 o
  -1   3   7      106.13      112.12      6.00 o
   0   3   7       36.03       40.10      3.52 o
   1   3   7      199.49      213.81     13.91 o
   2   3   7      743.51      695.06     51.64 o
   3   3   7       11.54        7.62      2.80 o
   4   3   7       63.25       37.52     12.64 o
  -5   4   7       41.08       50.13     11.92 o
  -4   4   7       37.71       39.39      5.40 o
  -3   4   7      157.65      171.07     12.85 o
  -2   4   7      294.79      302.78      8.55 o
  -1   4   7        4.84        4.10      1.28 o
   0   4   7     1647.25     1606.36     47.78 o
   1   4   7       31.72       29.37      5.22 o
   2   4   7      377.70      373.89     35.18 o
   3   4   7        0.47        0.48      1.28 o
  -5   5   7       20.05       27.72     10.34 o
  -4   5   7      228.15      225.60     19.35 o
  -3   5   7      285.55      285.60     24.89 o
  -2   5   7       94.02      103.31      6.57 o
  -1   5   7      283.04      303.40     12.03 o
   0   5   7      140.73      119.34      9.85 o
   1   5   7       12.29       13.37      3.92 o
   2   5   7       67.75       72.62      9.15 o
   3   5   7       29.74       30.77      4.18 o
  -4   6   7      179.72      183.86     10.52 o
  -3   6   7       25.70       27.06      4.13 o
  -2   6   7       39.92       39.21      4.63 o
  -1   6   7      147.74      161.59      9.50 o
   0   6   7       35.13       49.25      7.21 o
   1   6   7       94.77       93.63      8.79 o
   2   6   7       19.98       18.62      3.75 o
   3   6   7       53.96       55.38     10.73 o
  -4   7   7       43.52       61.40      7.72 o
  -3   7   7       82.43       82.42     19.28 o
  -2   7   7       52.71       54.41      6.67 o
  -1   7   7       81.60       88.46      7.74 o
   0   7   7       34.71       41.31      7.05 o
   1   7   7       51.24       63.63      7.90 o
   2   7   7       18.66       20.78      4.07 o
  -3   8   7       39.48       48.33      7.41 o
  -2   8   7        0.60        1.43      2.69 o
  -1   8   7       73.30       74.73     10.15 o
   0   8   7      108.69      121.29     11.85 o
   1   8   7        1.23        5.12      3.70 o
  -2   9   7       92.35       99.53      9.70 o
  -1   9   7       78.89       79.09     10.87 o
   0   9   7        3.12        1.23      3.67 o
  -1 -14   8       46.87       49.49      7.17 o
   0 -14   8       50.18       51.52      8.66 o
   1 -14   8       22.53       18.23      4.83 o
  -2 -13   8        1.74       -0.44      3.41 o
  -1 -13   8      167.67      172.54     12.16 o
   0 -13   8        0.61        2.04      2.15 o
   1 -13   8      104.10      103.97      5.83 o
   2 -13   8        8.80       10.81      2.88 o
  -3 -12   8       13.30       14.19      5.47 o
  -2 -12   8       91.70      101.06     11.44 o
  -1 -12   8       90.69      107.82      8.88 o
   0 -12   8      323.78      342.97     16.70 o
   1 -12   8        4.93        4.56      1.32 o
   2 -12   8       83.65       86.84      5.42 o
   3 -12   8        1.38        5.75      2.10 o
  -3 -11   8       61.56       58.16      8.88 o
  -2 -11   8       96.66      101.40      5.97 o
  -1 -11   8        1.52        5.07      2.23 o
   0 -11   8      369.06      368.23     16.96 o
   1 -11   8        7.33        6.30      1.54 o
   2 -11   8       99.10       94.94      8.34 o
   3 -11   8       24.15       31.39      5.04 o
  -4 -10   8       43.36       46.37      8.06 o
  -3 -10   8       56.10       51.94      7.97 o
  -2 -10   8       82.33       87.09      9.40 o
  -1 -10   8       23.19       26.88      2.81 o
   0 -10   8      215.17      193.46     10.89 o
   1 -10   8       67.28       67.62      4.26 o
   2 -10   8      160.02      154.88      7.93 o
   3 -10   8       73.79       86.49      7.61 o
  -4  -9   8       77.22       74.03      9.58 o
  -3  -9   8      317.48      318.41     19.79 o
  -2  -9   8       25.59       31.97      3.32 o
  -1  -9   8        2.32        2.76      1.15 o
   0  -9   8       60.21       73.60      7.06 o
   1  -9   8      278.62      272.44      9.34 o
   2  -9   8       59.20       65.00      5.49 o
   3  -9   8       22.20       29.09      4.40 o
   4  -9   8        0.94       14.10      9.55 o
  -5  -8   8       46.84       40.14      8.06 o
  -4  -8   8       68.27       91.99     10.15 o
  -3  -8   8      150.35      169.09      7.50 o
  -2  -8   8        0.86        2.24      0.82 o
  -1  -8   8       10.44        8.74      1.31 o
   0  -8   8       67.48       77.01      4.35 o
   1  -8   8       17.85       22.29      2.54 o
   2  -8   8       69.61       75.41      4.35 o
   3  -8   8        0.56        2.17      1.96 o
   4  -8   8      181.00      166.52     20.36 o
  -5  -7   8       78.34       91.26     10.94 o
  -4  -7   8       43.82       60.31      8.16 o
  -3  -7   8      309.81      302.91     10.68 o
  -2  -7   8       45.03       48.72      3.77 o
  -1  -7   8       42.60       46.86      5.24 o
   0  -7   8        8.01        7.45      1.83 o
   1  -7   8      217.92      238.43      6.75 o
   2  -7   8        0.65        2.19      2.53 o
   3  -7   8      236.96      226.76     11.27 o
   4  -7   8      102.00       99.51     14.57 o
  -5  -6   8       35.41       49.39      6.19 o
  -4  -6   8      281.97      251.55     17.10 o
  -3  -6   8       46.52       47.56      4.00 o
  -2  -6   8      288.14      306.94     10.27 o
  -1  -6   8      565.40      561.34     21.02 o
   0  -6   8        6.46        6.54      1.37 o
   1  -6   8      139.66      144.05      4.06 o
   2  -6   8        2.35        1.22      0.95 o
   3  -6   8      232.22      249.89     11.79 o
   4  -6   8       59.46       69.54     12.08 o
  -5  -5   8      102.85       91.73      8.05 o
  -4  -5   8        4.99        1.38      2.02 o
  -3  -5   8      301.26      318.96     11.28 o
  -2  -5   8      576.11      622.13     22.83 o
  -1  -5   8      706.01      667.50     17.71 o
   0  -5   8       18.76       17.26      1.76 o
   1  -5   8      149.18      146.07      3.40 o
   2  -5   8      195.77      202.29      6.79 o
   3  -5   8       39.98       54.53      9.86 o
   4  -5   8       36.60       33.22      8.03 o
  -5  -4   8       97.57      102.13     12.72 o
  -4  -4   8        6.05        6.43      1.53 o
  -3  -4   8      484.20      465.34     14.66 o
  -2  -4   8      942.14      961.15     28.74 o
  -1  -4   8      696.48      713.85     18.67 o
   0  -4   8      257.95      242.54      7.88 o
   1  -4   8      231.35      231.25      6.00 o
   2  -4   8        5.43       10.26      2.23 o
   3  -4   8        8.90       12.08      4.77 o
   4  -4   8       37.95       68.37      9.80 o
  -5  -3   8      140.67      134.02      9.43 o
  -4  -3   8       52.31       55.43      5.95 o
  -3  -3   8      470.94      459.45     14.47 o
  -2  -3   8      355.99      380.43      9.98 o
  -1  -3   8       36.16       36.16      2.10 o
   0  -3   8      370.89      348.73     14.26 o
   1  -3   8       14.35       15.66      1.86 o
   2  -3   8       28.24       24.76      4.17 o
   3  -3   8       43.24       41.04     13.23 o
   4  -3   8        5.92        3.54      3.26 o
  -5  -2   8       31.45       31.92      5.41 o
  -4  -2   8      218.49      223.87      9.26 o
  -3  -2   8      201.67      216.09      7.17 o
  -2  -2   8       15.50       16.99      1.88 o
  -1  -2   8      442.63      409.48     12.22 o
   0  -2   8       40.15       35.73      3.11 o
   1  -2   8      729.73      720.84     16.70 o
   2  -2   8       31.58       35.98      3.93 o
   3  -2   8        0.95        3.29      2.41 o
   4  -2   8        8.61        7.87      3.51 o
  -5  -1   8       60.57       53.72     15.03 o
  -4  -1   8       10.15       11.36      2.31 o
  -3  -1   8      267.62      268.64      8.37 o
  -2  -1   8        1.88        2.43      0.93 o
  -1  -1   8      794.47      797.49     26.97 o
   0  -1   8       31.68       33.02      2.63 o
   1  -1   8      735.58      695.78     17.27 o
   2  -1   8       90.67       90.81      8.59 o
   3  -1   8        0.65        4.76      1.66 o
   4  -1   8       36.27       32.92      5.26 o
  -5   0   8       41.97       41.73      6.90 o
  -4   0   8      505.86      493.87     17.25 o
  -3   0   8       60.13       54.30      4.55 o
  -2   0   8       15.04       13.54      4.97 o
  -1   0   8      317.67      319.16     13.78 o
   0   0   8      220.70      194.47      8.22 o
   1   0   8      298.77      277.81      8.52 o
   2   0   8       56.05       52.70      3.80 o
   3   0   8      120.88      113.53      8.46 o
   4   0   8       52.82       36.64     12.20 o
  -5   1   8       87.84       90.31     13.85 o
  -4   1   8      331.06      330.21     20.12 o
  -3   1   8        2.21        2.40      1.81 o
  -2   1   8      146.15      153.91      9.10 o
  -1   1   8      204.70      194.39      7.10 o
   0   1   8      324.43      323.95      9.52 o
   1   1   8       47.85       47.70      4.09 o
   2   1   8      703.46      713.11     35.78 o
   3   1   8      208.46      219.85     11.75 o
   4   1   8       10.30        3.60      5.22 o
  -5   2   8      114.20      117.91     15.90 o
  -4   2   8      211.85      199.31     11.16 o
  -3   2   8       67.26       76.09      6.97 o
  -2   2   8      467.78      451.07     14.12 o
  -1   2   8      260.45      252.93      6.72 o
   0   2   8       64.03       67.54      7.20 o
   1   2   8      274.24      264.04     16.78 o
   2   2   8       29.42       33.87      7.51 o
   3   2   8      174.27      161.36      9.68 o
   4   2   8       13.30        7.59      5.03 o
  -5   3   8        4.40       15.49      7.37 o
  -4   3   8       85.91       88.11      7.89 o
  -3   3   8      520.29      505.68     21.43 o
  -2   3   8      278.63      287.72     10.64 o
  -1   3   8        2.13        8.79      1.70 o
   0   3   8        6.41        6.33      2.22 o
   1   3   8       68.44       71.50      8.35 o
   2   3   8      177.71      158.70     10.07 o
   3   3   8       37.05       41.13      4.71 o
  -5   4   8        8.30        6.51      7.37 o
  -4   4   8      178.85      189.98     26.76 o
  -3   4   8       70.81       91.05      8.07 o
  -2   4   8      125.61      130.37      7.38 o
  -1   4   8       53.55       41.12      3.75 o
   0   4   8      198.61      188.58      9.67 o
   1   4   8        5.07        7.68      3.57 o
   2   4   8       77.60       68.27     10.02 o
   3   4   8       38.24       33.81      5.14 o
  -4   5   8       45.26       58.06     14.54 o
  -3   5   8       85.98       82.83      8.12 o
  -2   5   8      135.38      125.75      7.35 o
  -1   5   8       95.90      102.55      7.73 o
   0   5   8      165.08      154.00     12.58 o
   1   5   8        2.36        3.32      2.66 o
   2   5   8       14.40       14.72      3.42 o
  -4   6   8       59.42       49.53      6.35 o
  -3   6   8       48.09       48.48      6.12 o
  -2   6   8       38.64       34.51      4.62 o
  -1   6   8      228.52      254.55     40.67 o
   0   6   8       81.07       64.20      8.69 o
   1   6   8       66.30       62.18      7.97 o
   2   6   8        0.48        3.17      2.24 o
  -3   7   8       50.46       50.38      7.46 o
  -2   7   8      138.82      153.58     11.03 o
  -1   7   8      179.57      199.11     15.93 o
   0   7   8      163.41      192.13     15.27 o
   1   7   8       24.92       29.14      6.54 o
  -2   8   8       20.72       20.00      5.13 o
  -1   8   8       32.81       16.28      6.01 o
   0   8   8      285.12      312.50     21.08 o
   0 -14   9      130.54      123.05     10.65 o
  -2 -13   9        7.39       13.15      5.15 o
  -1 -13   9       72.39       67.05     10.08 o
   0 -13   9        0.93        5.00      3.02 o
   1 -13   9       31.60       31.07      3.73 o
  -3 -12   9        5.70        8.63      4.71 o
  -2 -12   9      116.26      104.61     11.87 o
  -1 -12   9        3.56       -0.39      2.09 o
   0 -12   9      102.27       89.77     12.83 o
   1 -12   9       11.40        9.75      2.15 o
   2 -12   9       28.63       14.27      8.09 o
  -3 -11   9       24.59       24.59      6.89 o
  -2 -11   9      193.43      183.97     11.48 o
  -1 -11   9       29.86       32.11      5.09 o
   0 -11   9      133.15      124.86      9.17 o
   1 -11   9        7.47        7.85      3.23 o
   2 -11   9       21.86       29.92      4.71 o
   3 -11   9       20.55       19.68      4.65 o
  -4 -10   9       29.31       35.21      7.65 o
  -3 -10   9        3.78       14.19      5.03 o
  -2 -10   9      131.33      139.49     11.64 o
  -1 -10   9       25.05       31.14      4.97 o
   0 -10   9       55.36       56.21      6.31 o
   1 -10   9       31.08       28.02      3.26 o
   2 -10   9       22.61       17.38      6.04 o
   3 -10   9       61.14       69.76      7.36 o
  -4  -9   9       84.32       88.89     11.16 o
  -3  -9   9      121.84      129.39      9.27 o
  -2  -9   9      363.27      369.17     19.10 o
  -1  -9   9       42.67       47.26      5.86 o
   0  -9   9       26.35       20.05      3.88 o
   1  -9   9      224.41      231.96      8.56 o
   2  -9   9      139.40      152.87      8.99 o
   3  -9   9        0.27        1.73      1.58 o
  -4  -8   9       51.47       55.57      8.60 o
  -3  -8   9      406.52      393.66     20.04 o
  -2  -8   9        7.43       10.07      2.06 o
  -1  -8   9      127.25      128.94     11.73 o
   0  -8   9      385.69      380.09     16.48 o
   1  -8   9       56.94       61.41      4.16 o
   2  -8   9       77.46       70.86     15.38 o
   3  -8   9       20.64       27.06      8.98 o
   4  -8   9      120.34      117.81     18.27 o
  -5  -7   9       79.56       76.50     10.91 o
  -4  -7   9       72.57       93.57     10.84 o
  -3  -7   9       30.79       36.72      4.31 o
  -2  -7   9      116.71      108.90      5.72 o
  -1  -7   9      264.02      257.05     10.04 o
   0  -7   9      197.41      191.84      8.47 o
   1  -7   9       22.17       22.80      2.62 o
   2  -7   9       22.82       24.11      3.81 o
   3  -7   9       22.64       17.21      5.22 o
   4  -7   9       33.68       40.52     11.44 o
  -5  -6   9       86.63       80.89     11.47 o
  -4  -6   9      129.42      136.58      8.75 o
  -3  -6   9        0.87        0.97      1.33 o
  -2  -6   9      353.25      350.99     15.76 o
  -1  -6   9      333.37      344.82     15.34 o
   0  -6   9       18.84       20.73      3.03 o
   1  -6   9       46.04       52.42      3.20 o
   2  -6   9       16.22       14.73      3.17 o
   3  -6   9       20.69       29.22      4.60 o
   4  -6   9       13.32       25.26      7.87 o
  -5  -5   9       75.34       71.78      7.57 o
  -4  -5   9       22.19       25.72      4.30 o
  -3  -5   9       38.78       50.46      4.32 o
  -2  -5   9      283.55      262.35     12.88 o
  -1  -5   9        4.90        6.76      1.44 o
   0  -5   9        4.91        4.34      1.14 o
   1  -5   9       98.77       92.84      2.99 o
   2  -5   9       93.74       93.97      8.21 o
   3  -5   9       47.57       72.86     11.47 o
   4  -5   9       11.19       17.04      7.27 o
  -5  -4   9       45.16       36.65      5.84 o
  -4  -4   9        3.15        4.28      2.64 o
  -3  -4   9       89.44       86.59      5.25 o
  -2  -4   9        7.67        5.91      1.18 o
  -1  -4   9      463.73      453.14     11.12 o
   0  -4   9      134.82      141.86      5.87 o
   1  -4   9      392.68      411.89     11.23 o
   2  -4   9      168.02      179.67      8.26 o
   3  -4   9       24.83       21.53      5.09 o
   4  -4   9        9.30       11.32      7.08 o
  -5  -3   9       37.91       31.02      5.61 o
  -4  -3   9      131.90      138.80      8.29 o
  -3  -3   9       84.77       80.95      5.53 o
  -2  -3   9      927.12      920.50     20.52 o
  -1  -3   9      145.00      141.01      6.11 o
   0  -3   9      353.36      365.23     20.28 o
   1  -3   9       81.75       86.67      4.97 o
   2  -3   9      172.12      177.27     11.17 o
   3  -3   9       63.50       62.49     13.75 o
   4  -3   9        2.64        6.95      4.52 o
  -5  -2   9      106.35       96.58      9.02 o
  -4  -2   9      261.94      264.83     10.70 o
  -3  -2   9      496.02      512.98     16.28 o
  -2  -2   9       11.05        9.87      1.59 o
  -1  -2   9      467.50      487.91     19.18 o
   0  -2   9        7.85        5.41      1.38 o
   1  -2   9      277.05      256.76      8.01 o
   2  -2   9      181.03      165.38      7.94 o
   3  -2   9       12.65       18.67      7.05 o
   4  -2   9       32.52       28.70      5.78 o
  -5  -1   9       85.80       92.32      9.26 o
  -4  -1   9       22.14       26.85      5.20 o
  -3  -1   9      385.26      401.83     13.82 o
  -2  -1   9       18.06       20.55      2.84 o
  -1  -1   9      536.33      514.43     19.83 o
   0  -1   9       72.11       61.47      3.68 o
   1  -1   9      202.96      196.77     10.48 o
   2  -1   9       98.01       90.89      8.92 o
   3  -1   9       26.21       25.92      6.05 o
   4  -1   9       11.59        5.41      6.04 o
  -5   0   9       95.91       96.20      9.72 o
  -4   0   9       96.52      100.14      8.11 o
  -3   0   9      302.43      314.83     15.05 o
  -2   0   9        5.02        4.70      1.60 o
  -1   0   9      277.19      274.46     12.88 o
   0   0   9      191.16      176.18      6.41 o
   1   0   9       17.52       19.74      3.59 o
   2   0   9        1.52        5.66      2.73 o
   3   0   9       13.31        9.54      3.36 o
   4   0   9       25.06       13.56      7.40 o
  -5   1   9       50.81       42.71     10.40 o
  -4   1   9       62.76       61.30      6.57 o
  -3   1   9       12.07        9.47      6.29 o
  -2   1   9      170.95      170.26     13.36 o
  -1   1   9       26.89       41.30      4.16 o
   0   1   9       93.85       83.56      6.08 o
   1   1   9       49.53       56.86      4.59 o
   2   1   9       25.21       21.98      7.51 o
   3   1   9      323.08      273.95     14.10 o
  -5   2   9       19.05        5.53      6.51 o
  -4   2   9       69.79       84.36      9.91 o
  -3   2   9       25.25       23.44      4.50 o
  -2   2   9       96.28      108.56      5.63 o
  -1   2   9      233.06      238.42      7.82 o
   0   2   9        4.67        5.65      1.99 o
   1   2   9      648.90      624.01     31.83 o
   2   2   9       28.03       31.91      5.61 o
   3   2   9      182.70      169.49     10.42 o
  -4   3   9       21.30       33.36      5.66 o
  -3   3   9      203.99      218.56     21.00 o
  -2   3   9      383.72      353.52     10.36 o
  -1   3   9       64.91       72.92      6.03 o
   0   3   9      226.05      223.58     16.12 o
   1   3   9      115.93      125.40     11.10 o
   2   3   9       13.12        8.49      4.33 o
   3   3   9       34.96       30.35      8.42 o
  -4   4   9       99.23       98.27     11.40 o
  -3   4   9      272.18      262.29     20.66 o
  -2   4   9       45.58       49.34     17.29 o
  -1   4   9       29.93       34.19      4.23 o
   0   4   9      215.07      221.24     15.96 o
   1   4   9       25.17       23.11      5.47 o
   2   4   9       55.20       60.59      6.81 o
  -4   5   9       37.52       28.56      5.85 o
  -3   5   9       65.63       80.65     10.24 o
  -2   5   9      104.91       97.37      7.17 o
  -1   5   9       96.64      106.72      8.53 o
   0   5   9       62.55       76.94      9.74 o
   1   5   9       28.19       26.30      5.85 o
   2   5   9       38.30       35.15     10.30 o
  -3   6   9       36.12       29.37      8.35 o
  -2   6   9       51.46       46.78      9.59 o
  -1   6   9        1.66        0.76      3.26 o
   0   6   9       55.46       66.35      9.77 o
   1   6   9       82.73      101.53     11.13 o
  -2   7   9        6.32        8.50      3.77 o
  -1   7   9       61.94       61.36      9.83 o
   0   7   9       91.04       88.38     11.38 o
  -1 -13  10       41.39       47.34      7.40 o
   0 -13  10        2.22        4.66      3.06 o
   1 -13  10      134.52      137.93      7.26 o
  -2 -12  10       43.54       40.31      6.47 o
  -1 -12  10       18.77       21.20      9.26 o
   0 -12  10       32.57       33.37      5.70 o
   1 -12  10       71.89       72.32      5.32 o
   2 -12  10       14.80       17.75      3.90 o
  -3 -11  10       41.35       40.71      8.25 o
  -2 -11  10      215.01      207.44     13.16 o
  -1 -11  10       13.58       19.97      4.33 o
   0 -11  10        4.22        2.82      2.28 o
   1 -11  10       31.34       31.55      3.55 o
   2 -11  10       91.08      107.88     22.30 o
  -3 -10  10       49.44       51.65      8.76 o
  -2 -10  10      119.92      145.88     10.36 o
  -1 -10  10        0.78        3.55      1.86 o
   0 -10  10        4.86        5.44      2.22 o
   1 -10  10       44.88       48.06      4.02 o
   2 -10  10       14.84       31.29     11.98 o
   3 -10  10       18.65       24.39      6.99 o
  -4  -9  10       67.06       78.01     10.87 o
  -3  -9  10       51.62       57.58      6.91 o
  -2  -9  10      163.17      172.37      7.83 o
  -1  -9  10       16.78       13.20      3.65 o
   0  -9  10       13.82       17.64      3.74 o
   1  -9  10        2.31        2.70      1.37 o
   2  -9  10       76.66       79.42      6.97 o
   3  -9  10        2.99        5.03      2.80 o
  -4  -8  10       27.88       29.75      7.68 o
  -3  -8  10      249.37      262.78     14.01 o
  -2  -8  10       42.33       42.99     16.72 o
  -1  -8  10       77.13       79.02      6.96 o
   0  -8  10      167.39      167.05      8.18 o
   1  -8  10        0.83        2.12      0.97 o
   2  -8  10       51.80       49.66      5.64 o
   3  -8  10        0.71        2.63      4.54 o
  -4  -7  10      102.80      108.11      8.49 o
  -3  -7  10        2.20        2.18      2.23 o
  -2  -7  10      199.74      188.97     18.44 o
  -1  -7  10      208.15      223.81      9.76 o
   0  -7  10      176.66      153.42      9.87 o
   1  -7  10       13.61       18.96      2.37 o
   2  -7  10       29.50       30.46      5.94 o
   3  -7  10       49.08       59.88      6.78 o
  -5  -6  10        3.23       -1.77      4.77 o
  -4  -6  10       99.64       92.59      7.42 o
  -3  -6  10       11.60       14.41      3.61 o
  -2  -6  10      342.21      322.72     15.40 o
  -1  -6  10      543.50      550.60     21.89 o
   0  -6  10      357.91      382.44     13.28 o
   1  -6  10       73.66       73.65      3.03 o
   2  -6  10       85.51       93.80      9.68 o
   3  -6  10        3.89        6.85      2.90 o
  -5  -5  10        3.13        2.98      3.03 o
  -4  -5  10      138.43      149.39     16.29 o
  -3  -5  10       45.87       53.08      5.00 o
  -2  -5  10      470.71      485.84     12.61 o
  -1  -5  10      500.75      500.60     17.48 o
   0  -5  10       13.26        9.25      2.54 o
   1  -5  10      161.58      168.03      8.09 o
   2  -5  10        8.95        9.93      2.50 o
   3  -5  10        7.23       17.95      6.29 o
   4  -5  10       14.93       17.07      7.30 o
  -5  -4  10      113.61      111.58      9.51 o
  -4  -4  10       32.47       38.24      4.22 o
  -3  -4  10      247.67      253.99     10.03 o
  -2  -4  10       61.99       62.45      3.44 o
  -1  -4  10       17.17       19.77      3.49 o
   0  -4  10      242.99      226.93      8.30 o
   1  -4  10       20.81       18.58      2.33 o
   2  -4  10      210.08      208.78      9.43 o
   3  -4  10       13.01       15.95      4.99 o
  -5  -3  10       21.76       24.12      5.46 o
  -4  -3  10       73.66       69.24      5.53 o
  -3  -3  10       13.88       11.93      2.36 o
  -2  -3  10       85.43       88.26      4.19 o
  -1  -3  10       13.41       10.47      2.77 o
   0  -3  10      351.85      340.08     10.64 o
   1  -3  10       20.98       18.89      2.98 o
   2  -3  10      236.26      224.57      9.77 o
   3  -3  10       25.02       22.80      5.43 o
  -5  -2  10      145.10      135.44     11.01 o
  -4  -2  10       28.46       25.67      3.77 o
  -3  -2  10      385.51      377.23     13.37 o
  -2  -2  10       19.16       19.42      2.72 o
  -1  -2  10        1.76        2.83      1.46 o
   0  -2  10      130.80      128.21      5.56 o
   1  -2  10       78.88       83.09      5.60 o
   2  -2  10      129.20      139.23      7.47 o
   3  -2  10        4.40        6.84      3.49 o
  -5  -1  10       77.41       79.09      8.82 o
  -4  -1  10       49.34       47.07      4.95 o
  -3  -1  10      439.68      429.24     22.60 o
  -2  -1  10        8.10        9.73      3.02 o
  -1  -1  10       60.50       74.92      9.48 o
   0  -1  10       86.36       80.11      4.25 o
   1  -1  10      162.50      169.74     20.56 o
   2  -1  10       15.12       23.35      5.50 o
   3  -1  10      241.99      248.59     14.69 o
  -5   0  10       98.58      118.92     15.96 o
  -4   0  10      201.95      194.33     11.51 o
  -3   0  10      251.20      258.98     13.58 o
  -2   0  10       27.05       32.96      5.15 o
  -1   0  10      236.36      235.66      8.09 o
   0   0  10      242.15      244.54     11.88 o
   1   0  10       37.99       42.04      5.03 o
   2   0  10      158.07      179.22     15.69 o
   3   0  10       38.25       32.24     12.85 o
  -5   1  10      159.50      148.06     18.30 o
  -4   1  10       24.64       26.02      4.85 o
  -3   1  10       84.83       94.50      8.39 o
  -2   1  10      507.01      458.84     19.49 o
  -1   1  10      294.65      301.32      9.53 o
   0   1  10        1.59        3.48      1.15 o
   1   1  10       28.80       41.76      7.52 o
   2   1  10       30.84       31.42      5.40 o
   3   1  10      105.59      104.93      8.67 o
  -4   2  10       21.57       20.88      6.23 o
  -3   2  10      258.28      234.22     13.10 o
  -2   2  10      104.90      112.39      5.03 o
  -1   2  10      106.18      118.23      8.27 o
   0   2  10       40.74       36.91      3.72 o
   1   2  10       97.13      111.46     10.84 o
   2   2  10        0.50        2.85      2.43 o
  -4   3  10        1.59        4.41      4.85 o
  -3   3  10       87.66      104.10     12.11 o
  -2   3  10       71.89       75.20      7.49 o
  -1   3  10      120.15      124.02      5.32 o
   0   3  10       33.90       47.13      8.25 o
   1   3  10       54.60       57.78      8.44 o
   2   3  10        1.27       -0.02      2.29 o
  -4   4  10        1.06        3.50      3.16 o
  -3   4  10       66.10       72.75     13.42 o
  -2   4  10       61.77       75.69      7.91 o
  -1   4  10       12.94       15.33      3.81 o
   0   4  10      138.04      153.37     13.31 o
   1   4  10       38.90       47.73      7.78 o
   2   4  10       25.11       28.30      5.51 o
  -3   5  10       16.42       23.83      4.82 o
  -2   5  10       52.25       58.85      6.25 o
  -1   5  10      117.83      116.83     13.34 o
   0   5  10      175.39      195.16     16.06 o
   1   5  10       88.10      109.94     11.85 o
  -2   6  10      118.14      146.36     12.25 o
  -1   6  10       33.16       29.11      7.90 o
   0   6  10       36.47       46.94      8.98 o
  -1 -13  11      101.42      107.71     22.02 o
   0 -13  11       19.11       14.66      4.43 o
  -2 -12  11        7.42       10.28      4.14 o
  -1 -12  11       42.43       35.82      9.09 o
   0 -12  11        4.45        9.46      6.99 o
   1 -12  11       22.07       19.14      3.04 o
  -3 -11  11       47.24       51.97      9.45 o
  -2 -11  11       57.66       63.50      7.99 o
  -1 -11  11      160.04      142.19     13.62 o
   0 -11  11       13.44       11.46      3.45 o
   1 -11  11        4.64        4.10      1.73 o
   2 -11  11       42.73       42.08      6.08 o
  -3 -10  11       16.59       13.31      5.59 o
  -2 -10  11      279.24      275.28     15.16 o
  -1 -10  11        5.96        5.33      3.11 o
   0 -10  11       35.37       28.95      8.57 o
   1 -10  11       96.50       97.32     10.29 o
   2 -10  11       25.46       21.87     11.28 o
  -4  -9  11       46.76       44.10      9.17 o
  -3  -9  11       65.03       84.21      8.64 o
  -2  -9  11       28.80       35.50      5.66 o
  -1  -9  11       48.24       54.50     10.34 o
   0  -9  11      118.95      118.37      8.93 o
   1  -9  11       68.71       80.92      4.90 o
   2  -9  11       32.63       34.84      5.30 o
   3  -9  11        0.72        5.41      3.06 o
  -4  -8  11       99.99      124.26     13.94 o
  -3  -8  11       93.89       91.74      8.73 o
  -2  -8  11        4.13        8.86      2.75 o
  -1  -8  11      155.08      148.46     10.22 o
   0  -8  11      230.71      233.49     12.34 o
   1  -8  11       11.22       10.96      2.06 o
   2  -8  11       16.86       15.03      3.65 o
   3  -8  11        3.54        5.12      2.90 o
  -4  -7  11      119.88      117.87     13.47 o
  -3  -7  11       14.27       14.44      4.28 o
  -2  -7  11       27.39       25.16      4.65 o
  -1  -7  11      205.29      213.96      9.95 o
   0  -7  11        3.00        3.28      1.78 o
   1  -7  11        0.40        1.93      1.39 o
   2  -7  11       30.52       32.15      4.74 o
   3  -7  11       16.53       11.76      8.52 o
  -4  -6  11       81.42       77.62      7.17 o
  -3  -6  11        2.37        3.75      1.61 o
  -2  -6  11       60.56       60.24     12.20 o
  -1  -6  11       12.07       11.57      6.13 o
   0  -6  11      119.30      130.68      7.89 o
   1  -6  11       42.54       45.42      4.47 o
   2  -6  11       96.74       99.23      6.69 o
   3  -6  11       42.31       58.48     12.58 o
  -4  -5  11       17.68       15.76      3.89 o
  -3  -5  11      109.11      109.97      6.43 o
  -2  -5  11        8.13        5.19      1.61 o
  -1  -5  11      495.02      476.91     14.68 o
   0  -5  11       66.52       63.23      4.85 o
   1  -5  11       97.30       92.62      7.17 o
   2  -5  11       35.47       44.92      4.96 o
   3  -5  11       36.19       39.39      7.70 o
  -5  -4  11       53.66       22.73      6.45 o
  -4  -4  11      116.34      122.52      7.42 o
  -3  -4  11      187.37      186.13      8.44 o
  -2  -4  11      381.65      386.70     22.08 o
  -1  -4  11        1.64        2.47      1.18 o
   0  -4  11      235.21      233.41      7.05 o
   1  -4  11        0.84        4.42      4.44 o
   2  -4  11       89.99       95.47     10.80 o
   3  -4  11       67.49       64.04      9.54 o
  -5  -3  11       70.54       59.71     11.38 o
  -4  -3  11       68.21       59.46     11.02 o
  -3  -3  11       52.41       49.93      6.41 o
  -2  -3  11      331.12      334.24     16.10 o
  -1  -3  11       12.69       12.84      2.16 o
   0  -3  11      318.21      286.47      9.67 o
   1  -3  11       20.91       24.54      3.52 o
   2  -3  11      101.97       98.01      6.64 o
   3  -3  11       45.25       44.72      8.08 o
  -4  -2  11      129.03      122.45      9.91 o
  -3  -2  11      144.53      134.85      9.50 o
  -2  -2  11      222.70      221.64     12.40 o
  -1  -2  11        0.76       -0.30      1.63 o
   0  -2  11      196.84      210.65      7.83 o
   1  -2  11      101.77      102.86      6.26 o
   2  -2  11       12.97       10.26      3.04 o
   3  -2  11        1.75        4.95      3.91 o
  -4  -1  11       45.78       39.77      6.32 o
  -3  -1  11       81.37       85.01      8.25 o
  -2  -1  11       11.45       15.71      6.78 o
  -1  -1  11      127.60      129.87      5.84 o
   0  -1  11       17.07       20.01      2.50 o
   1  -1  11       49.53       48.43     10.65 o
   2  -1  11       23.66       21.71      5.24 o
   3  -1  11        1.22        4.60      5.58 o
  -4   0  11       15.56       14.85      4.15 o
  -3   0  11       84.69       95.01      8.76 o
  -2   0  11       13.86       11.12      4.62 o
  -1   0  11       34.85       49.24      3.62 o
   0   0  11      108.70       96.59     12.77 o
   1   0  11        1.88        1.38      1.43 o
   2   0  11      149.54      120.69     13.53 o
  -4   1  11        2.31        3.07      3.11 o
  -3   1  11       14.40       19.13      4.42 o
  -2   1  11       97.63      125.23      9.76 o
  -1   1  11      295.05      278.54      9.32 o
   0   1  11       24.09       28.05      3.40 o
   1   1  11      109.71      123.63     11.92 o
   2   1  11       42.29       40.07      6.42 o
  -4   2  11        6.01        5.25      3.47 o
  -3   2  11       93.99       77.65     21.29 o
  -2   2  11      229.03      229.07      8.11 o
  -1   2  11       61.12       71.96      4.23 o
   0   2  11        6.72        5.90      1.60 o
   1   2  11      173.17      173.70     14.38 o
   2   2  11       11.85        9.70      3.93 o
  -3   3  11       75.00       60.64      9.37 o
  -2   3  11       85.17      102.26     10.37 o
  -1   3  11       73.97       81.27     11.41 o
   0   3  11      107.70      130.14     13.88 o
   1   3  11       43.93       52.28      9.26 o
  -3   4  11       73.86       72.87     15.98 o
  -2   4  11       45.27       33.91      6.17 o
  -1   4  11       55.62       55.35      9.67 o
   0   4  11        0.66       -2.84      4.01 o
   1   4  11       30.31       26.74      7.21 o
  -2   5  11       16.22       15.01      6.45 o
  -1   5  11        1.08        0.09      4.08 o
  -1 -12  12       72.93       72.39      8.71 o
   0 -12  12        0.90       -0.42      2.58 o
  -2 -11  12       45.95       57.97      8.17 o
  -1 -11  12       64.06       65.28     14.81 o
   0 -11  12        6.22        9.33      8.58 o
   1 -11  12        4.55        9.16      3.62 o
  -3 -10  12       20.65       38.12      8.82 o
  -2 -10  12      160.99      145.17     11.47 o
  -1 -10  12       25.21       26.15      8.50 o
   0 -10  12       16.77       18.01      4.13 o
   1 -10  12       43.02       36.89      5.31 o
   2 -10  12        1.38        7.41      7.32 o
  -3  -9  12       72.76       66.90      8.27 o
  -2  -9  12        0.46        2.83      3.03 o
  -1  -9  12       77.09       74.16     10.35 o
   0  -9  12       61.50       45.29      6.15 o
   1  -9  12       20.14       21.84      9.67 o
   2  -9  12        5.87        5.11      3.01 o
  -3  -8  12       62.61       56.44     10.10 o
  -2  -8  12       14.64       13.33      3.73 o
  -1  -8  12      157.42      138.33     10.26 o
   0  -8  12      172.56      158.77     10.77 o
   1  -8  12      119.92      128.28     12.89 o
   2  -8  12       17.06       19.16      4.58 o
  -4  -7  12        3.26        1.36      4.77 o
  -3  -7  12       79.93       88.75      8.86 o
  -2  -7  12       25.35       28.06      5.05 o
  -1  -7  12      255.30      246.21     11.30 o
   0  -7  12      333.72      330.28     13.77 o
   1  -7  12        3.08        4.73      4.32 o
   2  -7  12       48.12       61.94      6.16 o
  -4  -6  12      128.44      130.49     15.20 o
  -3  -6  12       27.02       20.75      4.47 o
  -2  -6  12      160.42      155.86     10.87 o
  -1  -6  12        1.30        1.63      1.90 o
   0  -6  12       14.38       11.48      2.10 o
   1  -6  12       85.95       90.71     10.34 o
   2  -6  12        7.35        7.92      2.88 o
  -4  -5  12       17.35        9.97      3.79 o
  -3  -5  12       61.36       57.72      7.63 o
  -2  -5  12        2.99        5.62      2.47 o
  -1  -5  12       16.52       13.75      3.05 o
   0  -5  12       24.81       26.58      2.25 o
   1  -5  12      127.70      130.07      7.45 o
   2  -5  12        9.88        9.29      3.05 o
  -4  -4  12      133.71      136.72     11.23 o
  -3  -4  12       20.52       19.89     10.04 o
  -2  -4  12      197.72      171.59     11.02 o
  -1  -4  12        0.86        3.89      1.53 o
   0  -4  12        6.22        9.57      3.04 o
   1  -4  12       42.76       38.95      5.10 o
   2  -4  12       19.67       18.57      3.69 o
  -4  -3  12       90.88      100.53      9.70 o
  -3  -3  12        7.35       10.50      3.27 o
  -2  -3  12      346.98      356.56     17.18 o
  -1  -3  12       20.94       25.64      6.27 o
   0  -3  12       18.95       21.69      4.69 o
   1  -3  12       18.32       15.79      3.07 o
   2  -3  12       55.96       63.14     12.62 o
  -4  -2  12       75.26       75.97      8.68 o
  -3  -2  12      206.53      220.04     13.04 o
  -2  -2  12      192.19      198.86     12.02 o
  -1  -2  12        2.46        4.46      1.36 o
   0  -2  12       56.26       63.17     15.27 o
   1  -2  12      133.68      139.85     12.69 o
   2  -2  12       13.72        3.60      4.06 o
  -4  -1  12      214.59      205.70     25.48 o
  -3  -1  12       54.76       43.96      6.86 o
  -2  -1  12       47.67       54.05      6.83 o
  -1  -1  12      290.80      275.01      9.53 o
   0  -1  12      182.54      190.22      9.00 o
   1  -1  12        2.21        3.44      1.47 o
   2  -1  12       25.61       32.97     14.30 o
  -4   0  12        0.99        5.04      3.75 o
  -3   0  12       35.36       43.80      7.93 o
  -2   0  12      228.14      227.10     13.07 o
  -1   0  12      116.20      104.35      5.42 o
   0   0  12       68.72       76.66      5.44 o
   1   0  12       19.00       15.69      3.17 o
   2   0  12       46.00       37.60     15.54 o
  -3   1  12        4.37        3.87      5.66 o
  -2   1  12      124.20      152.12      7.69 o
  -1   1  12       56.82       63.25      9.21 o
   0   1  12       62.48       68.29      5.51 o
   1   1  12       14.64       24.88      7.49 o
  -3   2  12        0.54        2.99      3.48 o
  -2   2  12       53.36       55.29      8.12 o
  -1   2  12       48.68       51.16      4.99 o
   0   2  12        4.04       -1.77      4.55 o
   1   2  12       50.09       61.89     10.15 o
  -2   3  12       13.14       15.88      4.46 o
  -1   3  12       38.81       36.32      8.91 o
   0   3  12       53.24       74.41     11.51 o
  -1 -11  13       17.03       10.64      4.64 o
   0 -11  13       13.03       13.83      5.29 o
  -2 -10  13       45.91       37.82     10.61 o
  -1 -10  13        5.67        7.07      6.95 o
   0 -10  13       51.85       51.95      7.25 o
   1 -10  13       99.14      111.13      8.42 o
  -3  -9  13      121.94      116.01     13.18 o
  -2  -9  13        8.69       11.24      4.25 o
  -1  -9  13       14.96       11.10      3.89 o
   0  -9  13      110.19       88.17      8.77 o
   1  -9  13        4.84       15.39     10.53 o
  -3  -8  13      101.65      102.58     17.27 o
  -2  -8  13        6.87        9.64      3.44 o
  -1  -8  13       32.55       27.75      9.09 o
   0  -8  13        2.91        2.01      1.29 o
   1  -8  13       22.22       20.33      3.58 o
  -3  -7  13        4.00        2.59      4.90 o
  -2  -7  13       64.10       70.66      8.08 o
  -1  -7  13        1.28        3.29      2.15 o
   0  -7  13      168.89      151.55      6.73 o
   1  -7  13       23.51       18.07      3.43 o
   2  -7  13       23.93       26.12      4.66 o
  -3  -6  13       81.22       80.23      9.31 o
  -2  -6  13       87.68       86.23      8.80 o
  -1  -6  13      154.96      155.14     14.75 o
   0  -6  13        0.44        1.18      1.98 o
   1  -6  13       83.42       70.76      6.15 o
   2  -6  13        0.43        0.30      2.32 o
  -3  -5  13       36.33       30.48     10.65 o
  -2  -5  13       40.79       48.16      8.28 o
  -1  -5  13      189.97      187.64     11.88 o
   0  -5  13        7.28        8.58      2.42 o
   1  -5  13      111.56      104.55      7.18 o
   2  -5  13        2.97        1.72      2.30 o
  -4  -4  13       25.59       28.20      5.94 o
  -3  -4  13       91.26       94.18      9.56 o
  -2  -4  13      158.64      164.09     11.65 o
  -1  -4  13      100.45      102.83      9.09 o
   0  -4  13        0.49        3.99      1.68 o
   1  -4  13       90.70       92.20      7.35 o
   2  -4  13       41.02       38.60      5.79 o
  -3  -3  13       40.84       36.06      6.62 o
  -2  -3  13       75.08       63.45      7.81 o
  -1  -3  13        7.92       11.11      2.18 o
   0  -3  13       72.65       71.05      5.92 o
   1  -3  13       13.41       18.39      3.65 o
   2  -3  13       18.89       18.43      3.95 o
  -3  -2  13        8.17        8.94      3.72 o
  -2  -2  13       73.75       85.02      9.88 o
  -1  -2  13        9.23       10.09      4.58 o
   0  -2  13       11.38       17.30      7.55 o
   1  -2  13       38.07       32.72      4.39 o
  -3  -1  13        4.60       12.28      4.52 o
  -2  -1  13        9.08       11.14      4.13 o
  -1  -1  13       27.36       32.97      3.94 o
   0  -1  13      137.85      145.94     11.59 o
   1  -1  13        5.08        5.41      1.99 o
  -3   0  13        1.34        4.38      4.33 o
  -2   0  13       56.79       62.15      7.56 o
  -1   0  13       99.58       89.80      5.94 o
   0   0  13       51.86       50.79      5.12 o
   1   0  13        0.35        4.14      4.05 o
  -2   1  13       66.30       51.95      9.53 o
  -1   1  13       82.12       98.30      6.26 o
   0   1  13       31.40       30.72      4.19 o
  -1   2  13       38.47       43.05      9.99 o
  -2  -9  14       24.84       17.82      5.24 o
  -1  -9  14        9.71       15.86      4.69 o
   0  -9  14       86.66       75.28     10.61 o
  -2  -8  14       16.75       22.26      5.53 o
  -1  -8  14       62.18       43.47      7.13 o
   0  -8  14        6.55        4.87      2.96 o
  -2  -7  14       34.52       52.58     13.54 o
  -1  -7  14        0.36        5.68      3.13 o
   0  -7  14        5.30        2.02      2.02 o
   1  -7  14       14.21       18.26      3.81 o
  -3  -6  14       81.09       70.41     13.51 o
  -2  -6  14       14.10       22.33      7.65 o
  -1  -6  14       83.67       80.37     20.18 o
   0  -6  14        1.97        3.65      2.45 o
   1  -6  14       14.74       13.15      7.18 o
  -3  -5  14       82.03       83.58     13.31 o
  -2  -5  14        0.45        1.94      3.09 o
  -1  -5  14      173.11      175.17     17.05 o
   0  -5  14       17.76       12.08      2.85 o
   1  -5  14        9.63       10.21      3.00 o
  -3  -4  14       31.76       22.66     10.18 o
  -2  -4  14      126.45      144.25     11.81 o
  -1  -4  14      100.97       95.71      5.84 o
   0  -4  14        1.64        2.36      1.82 o
   1  -4  14        7.06        7.84      3.14 o
  -3  -3  14      169.00      161.14     12.87 o
  -2  -3  14       65.20       67.65     16.37 o
  -1  -3  14       15.18       12.37      4.95 o
   0  -3  14       90.66       94.95      6.96 o
   1  -3  14       69.65       78.17      6.66 o
  -2  -2  14       33.85       40.12      6.82 o
  -1  -2  14      119.33      106.69      9.21 o
   0  -2  14       75.62       92.94      6.88 o
  -2  -1  14        6.86        6.54      2.04 o
  -1  -1  14      110.57      121.87      7.49 o
   0  -1  14       47.69       56.41      6.34 o
  -1  -6  15      117.87      107.35      8.72 o
  -1  -5  15       55.48       48.85      5.67 o
 
